# Supplementary material for: rac-2-{3-[1-(Acet­yloxy)eth­yl]-2,2-di­methyl­cyclobut­yl}acetic acid
Source: IUCrdata. 2024 Dec 3;9(Pt 12):x241144. doi: 10.1107/S2414314624011441 (PMC11701758; doi:10.1107/S2414314624011441)
Supplement: Supplementary file 1 [file x-09-x241144-sup1.cif]

##############################################################################
#                                                                            #
# This CIF contains the data for a data article accepted for                 #
# publication in IUCrData. It conforms to the requirements of                #
# Notes for Authors for IUCrData, and has been                               #
# peer reviewed under the auspices of IUCrData.                              #
#                                                                            #
# Full details of the Crystallographic Information File format               #
# are given in the paper "The Crystallographic Information File (CIF):       #
# a New Standard Archive File for Crystallography" by S. R. Hall, F. H.      #
# Allen and I. D. Brown [Acta Cryst. (1991), A47, 655-685].                  #
#                                                                            #
# The current version of the core CIF dictionary is obtainable from          #
# ftp://ftp.iucr.org/pub/cif_core.dic.                                       #
#                                                                            #
# Software is freely available for graphical display of the structure(s)     #
# in this CIF. For information consult the CIF software page                 #
# http://www.iucr.org/resources/cif/software.                                #
#                                                                            #
# This file may be used for bona fide research purposes within the           #
# scientific community so long as proper attribution is given to the data    # 
# article from which it was obtained.                                        #
#                                                                            #
##############################################################################
data_I
_audit_creation_method     'SHELXL-2019/3'
_chemical_name_systematic
;
<i>rac</i>-2-{3-[1-(Acetyloxy)ethyl]-2,2-dimethylcyclobutyl}acetic acid
;
_chemical_name_common     ?
_chemical_formula_moiety     'C12 H20 O4'
_chemical_formula_sum     'C12 H20 O4'
_chemical_formula_iupac     'C12 H20 O4'
_chemical_formula_weight     228.28
_chemical_melting_point     ?
_space_group_crystal_system     monoclinic
_space_group_name_H-M_alt     'C 2/c'
_space_group_name_Hall     '-C 2yc'
loop_
    _space_group_symop_operation_xyz
    'x, y, z'
    '-x, y, -z+1/2'
    'x+1/2, y+1/2, z'
    '-x+1/2, y+1/2, -z+1/2'
    '-x, -y, -z'
    'x, -y, z-1/2'
    '-x+1/2, -y+1/2, -z'
    'x+1/2, -y+1/2, z-1/2'
_cell_length_a     9.8411(4)
_cell_length_b     12.3319(5)
_cell_length_c     21.0912(10)
_cell_angle_alpha     90
_cell_angle_beta     94.254(4)
_cell_angle_gamma     90
_cell_volume     2552.56(19)
_cell_formula_units_Z     8
_cell_measurement_reflns_used     9202
_cell_measurement_theta_min     2.65
_cell_measurement_theta_max     28.38
_cell_measurement_temperature     120(2)
_exptl_crystal_description     block
_exptl_crystal_colour     colourless
_exptl_crystal_size_max     0.550
_exptl_crystal_size_mid     0.290
_exptl_crystal_size_min     0.250
_exptl_crystal_density_diffrn     1.188
_exptl_crystal_density_meas     ?
_exptl_crystal_density_method     ?
_exptl_crystal_F_000     992
loop_
    _exptl_crystal_face_index_h
    _exptl_crystal_face_index_k
    _exptl_crystal_face_index_l
    _exptl_crystal_face_perp_dist
    0 0 -1 0.1485
    0 0 1 0.1485
    1 1 0 0.2755
    -1 -1 0 0.2755
    -1 1 -1 0.1290
    1 -1 1 0.1290
_exptl_absorpt_coefficient_mu     0.088
_exptl_absorpt_correction_type     integration
_exptl_absorpt_process_details
;
[X-Red32 (Stoe & Cie, 2020), absorption correction by Gaussian
integration
(Coppens, 1970)]
;
_exptl_absorpt_correction_T_min     0.9658
_exptl_absorpt_correction_T_max     0.9820
_diffrn_ambient_temperature     120(2)
_diffrn_source     'sealed X-ray tube, 12x0.4mm long-fine focus'
_diffrn_radiation_type     MoK\a
_diffrn_radiation_wavelength     0.71073
_diffrn_measurement_device_type     'Stoe IPDS 2T'
_diffrn_measurement_method     'rotation method, \w scans'
_diffrn_detector_area_resol_mean     6.67
_diffrn_reflns_number     6713
_diffrn_reflns_av_R_equivalents     0.0230
_diffrn_reflns_av_unetI/netI     0.0228
_diffrn_reflns_theta_min     2.652
_diffrn_reflns_theta_max     27.883
_diffrn_reflns_theta_full     25.242
_diffrn_measured_fraction_theta_max     0.991
_diffrn_measured_fraction_theta_full     0.994
_diffrn_reflns_limit_h_min     -12
_diffrn_reflns_limit_h_max     12
_diffrn_reflns_limit_k_min     -16
_diffrn_reflns_limit_k_max     16
_diffrn_reflns_limit_l_min     -27
_diffrn_reflns_limit_l_max     22
_refine_special_details
;
Hydrogen atoms were freely refined, constraining the displacement
parameters of H atoms bonded to the same C atom to the same values.
;
_reflns_number_total     3019
_reflns_number_gt     2607
_reflns_threshold_expression     'I > 2\s(I)'
_refine_ls_structure_factor_coef     Fsqd
_refine_ls_matrix_type     full
_refine_ls_R_factor_all     0.0480
_refine_ls_R_factor_gt     0.0403
_refine_ls_wR_factor_gt     0.1029
_refine_ls_wR_factor_ref     0.1095
_refine_ls_goodness_of_fit_ref     1.031
_refine_ls_restrained_S_all     1.031
_refine_ls_number_reflns     3019
_refine_ls_number_parameters     215
_refine_ls_number_restraints     0
_refine_ls_hydrogen_treatment     refall
_refine_ls_weighting_scheme     calc
_refine_ls_weighting_details
              'w=1/[\s^2^(Fo^2^)+(0.0554P)^2^+1.7460P] where P=(Fo^2^+2Fc^2^)/3'
_atom_sites_solution_hydrogens     difmap
_atom_sites_solution_primary     dual
_atom_sites_solution_secondary     ?
_refine_ls_shift/su_max     0.000
_refine_ls_shift/su_mean     0.000
_refine_diff_density_max     0.354
_refine_diff_density_min     -0.173
_refine_ls_extinction_method     none
_refine_ls_extinction_coef     .
loop_
    _atom_type_symbol
    _atom_type_description
    _atom_type_scat_dispersion_real
    _atom_type_scat_dispersion_imag
    _atom_type_scat_source
    'C' 'C' 0.0033 0.0016
                         'International Tables Vol C Tables 4.2.6.8 and 6.1.1.4'
    'H' 'H' 0.0000 0.0000
                         'International Tables Vol C Tables 4.2.6.8 and 6.1.1.4'
    'O' 'O' 0.0106 0.0060
                         'International Tables Vol C Tables 4.2.6.8 and 6.1.1.4'
_computing_data_collection
;
X-Area WinXpose 2.0.22.0 (Stoe & Cie, 2020)
;
_computing_cell_refinement
;
X-Area Recipe 1.36.0.0 (Stoe & Cie, 2020)
;
_computing_data_reduction
;
X-Area Integrate 1.77.0.0 (Stoe & Cie, 2020)
;
_computing_structure_solution
;
<i>SHELXT2014</i> (Sheldrick, 2015a)
;
_computing_structure_refinement
;
<i>SHELXL2019/2</i> (Sheldrick, 2015b)
;
_computing_molecular_graphics
;
PLATON (Spek, 2020)
;
_computing_publication_material     ?
loop_
    _atom_site_type_symbol
    _atom_site_label
    _atom_site_fract_x
    _atom_site_fract_y
    _atom_site_fract_z
    _atom_site_U_iso_or_equiv
    _atom_site_adp_type
    _atom_site_calc_flag
    _atom_site_occupancy
    _atom_site_disorder_assembly
    _atom_site_disorder_group
    C C1 0.40274(11) 0.82757(9) 0.44466(5) 0.0212(2) Uani d 1 . .
    H H1 0.3386(14) 0.8179(12) 0.4752(7) 0.021(3) Uiso d 1 . .
    C C2 0.32858(11) 0.80492(9) 0.37750(5) 0.0212(2) Uani d 1 . .
    C C3 0.30462(11) 0.93023(9) 0.37194(5) 0.0210(2) Uani d 1 . .
    H H3 0.2131(14) 0.9476(11) 0.3853(7) 0.022(3) Uiso d 1 . .
    C C4 0.41585(12) 0.94836(9) 0.42633(6) 0.0230(2) Uani d 1 . .
    H H4A 0.3951(15) 1.0022(13) 0.4595(8) 0.028(3) Uiso d 1 . .
    H H4B 0.5044(15) 0.9629(12) 0.4101(7) 0.028(3) Uiso d 1 . .
    C C5 0.53464(12) 0.76965(10) 0.46563(6) 0.0255(3) Uani d 1 . .
    H H5A 0.6042(16) 0.7761(13) 0.4351(8) 0.033(3) Uiso d 1 . .
    H H5B 0.5742(16) 0.8011(13) 0.5037(8) 0.033(3) Uiso d 1 . .
    C C6 0.51864(12) 0.65089(9) 0.47940(5) 0.0227(2) Uani d 1 . .
    O O7 0.40910(9) 0.60728(7) 0.48459(5) 0.0320(2) Uani d 1 . .
    O O8 0.63537(9) 0.59850(8) 0.48631(5) 0.0330(2) Uani d 1 . .
    H H8O 0.619(2) 0.5291(17) 0.4968(10) 0.052(5) Uiso d 1 . .
    C C9 0.42329(14) 0.76090(11) 0.32965(6) 0.0285(3) Uani d 1 . .
    H H9A 0.4498(16) 0.6864(14) 0.3401(8) 0.034(2) Uiso d 1 . .
    H H9B 0.5078(16) 0.8031(13) 0.3281(8) 0.034(2) Uiso d 1 . .
    H H9C 0.3767(16) 0.7584(13) 0.2863(8) 0.034(2) Uiso d 1 . .
    C C10 0.19969(13) 0.73714(10) 0.37673(6) 0.0269(3) Uani d 1 . .
    H H10A 0.1379(17) 0.7659(14) 0.4077(8) 0.039(2) Uiso d 1 . .
    H H10B 0.2197(16) 0.6612(15) 0.3872(8) 0.039(2) Uiso d 1 . .
    H H10C 0.1509(17) 0.7390(14) 0.3334(9) 0.039(2) Uiso d 1 . .
    C C11 0.32282(12) 0.98916(10) 0.31042(6) 0.0247(3) Uani d 1 . .
    H H11 0.4032(15) 0.9670(12) 0.2925(7) 0.024(3) Uiso d 1 . .
    C C12 0.32133(16) 1.11163(11) 0.31801(7) 0.0358(3) Uani d 1 . .
    H H12A 0.3994(18) 1.1323(15) 0.3481(9) 0.045(3) Uiso d 1 . .
    H H12B 0.2328(19) 1.1347(15) 0.3341(9) 0.045(3) Uiso d 1 . .
    H H12C 0.3331(17) 1.1457(15) 0.2758(9) 0.045(3) Uiso d 1 . .
    O O13 0.20759(8) 0.95683(8) 0.26638(4) 0.0268(2) Uani d 1 . .
    C C14 0.22864(12) 0.95332(10) 0.20432(6) 0.0250(3) Uani d 1 . .
    O O15 0.33550(9) 0.97409(10) 0.18328(5) 0.0382(3) Uani d 1 . .
    C C16 0.10262(15) 0.92018(13) 0.16498(7) 0.0345(3) Uani d 1 . .
    H H16A 0.025(3) 0.940(2) 0.1833(14) 0.099(5) Uiso d 1 . .
    H H16B 0.102(3) 0.847(3) 0.1585(14) 0.099(5) Uiso d 1 . .
    H H16C 0.106(3) 0.951(2) 0.1231(16) 0.099(5) Uiso d 1 . .
loop_
    _atom_site_aniso_label
    _atom_site_aniso_U_11
    _atom_site_aniso_U_22
    _atom_site_aniso_U_33
    _atom_site_aniso_U_12
    _atom_site_aniso_U_13
    _atom_site_aniso_U_23
    C1 0.0229(5) 0.0191(5) 0.0212(5) 0.0011(4) -0.0002(4) 0.0006(4)
    C2 0.0227(5) 0.0198(5) 0.0209(5) -0.0007(4) 0.0006(4) -0.0001(4)
    C3 0.0212(5) 0.0205(5) 0.0211(5) 0.0004(4) -0.0006(4) 0.0008(4)
    C4 0.0266(6) 0.0184(5) 0.0232(6) 0.0010(4) -0.0038(4) -0.0004(4)
    C5 0.0238(6) 0.0213(6) 0.0307(6) 0.0011(4) -0.0030(5) 0.0020(5)
    C6 0.0251(5) 0.0216(5) 0.0211(5) 0.0034(4) -0.0003(4) 0.0000(4)
    O7 0.0248(4) 0.0223(4) 0.0490(6) 0.0033(3) 0.0036(4) 0.0072(4)
    O8 0.0240(4) 0.0237(5) 0.0513(6) 0.0044(3) 0.0029(4) 0.0077(4)
    C9 0.0315(6) 0.0269(6) 0.0273(6) 0.0014(5) 0.0050(5) -0.0042(5)
    C10 0.0267(6) 0.0252(6) 0.0284(6) -0.0050(5) -0.0013(5) 0.0001(5)
    C11 0.0209(5) 0.0278(6) 0.0246(6) -0.0020(4) -0.0034(4) 0.0041(4)
    C12 0.0419(8) 0.0264(6) 0.0376(8) -0.0038(6) -0.0082(6) 0.0099(5)
    O13 0.0204(4) 0.0375(5) 0.0221(4) -0.0027(3) -0.0011(3) 0.0039(3)
    C14 0.0247(5) 0.0256(6) 0.0246(6) 0.0044(4) 0.0006(4) 0.0040(4)
    O15 0.0265(5) 0.0596(7) 0.0290(5) 0.0018(4) 0.0048(4) 0.0074(4)
    C16 0.0332(7) 0.0422(8) 0.0271(7) -0.0029(6) -0.0033(5) -0.0010(6)
_geom_special_details
;
 All esds (except the esd in the dihedral angle between two l.s. planes)
 are estimated using the full covariance matrix.  The cell esds are taken
 into account individually in the estimation of esds in distances, angles
 and torsion angles; correlations between esds in cell parameters are only
 used when they are defined by crystal symmetry.  An approximate (isotropic)
 treatment of cell esds is used for estimating esds involving l.s. planes.
;
loop_
    _geom_bond_atom_site_label_1
    _geom_bond_atom_site_label_2
    _geom_bond_site_symmetry_2
    _geom_bond_distance
    _geom_bond_publ_flag
    C1 C5 . 1.5183(15) ?
    C1 C4 . 1.5467(15) ?
    C1 C2 . 1.5697(15) ?
    C1 H1 . 0.942(14) ?
    C2 C10 . 1.5182(16) ?
    C2 C9 . 1.5235(16) ?
    C2 C3 . 1.5664(15) ?
    C3 C11 . 1.5092(16) ?
    C3 C4 . 1.5421(15) ?
    C3 H3 . 0.987(14) ?
    C4 H4A . 0.996(16) ?
    C4 H4B . 0.976(15) ?
    C5 C6 . 1.5036(16) ?
    C5 H5A . 0.977(17) ?
    C5 H5B . 0.948(17) ?
    C6 O7 . 1.2169(15) ?
    C6 O8 . 1.3166(14) ?
    O8 H8O . 0.90(2) ?
    C9 H9A . 0.976(17) ?
    C9 H9B . 0.983(16) ?
    C9 H9C . 0.992(17) ?
    C10 H10A . 0.991(17) ?
    C10 H10B . 0.979(18) ?
    C10 H10C . 1.000(18) ?
    C11 O13 . 1.4669(13) ?
    C11 C12 . 1.5189(18) ?
    C11 H11 . 0.942(15) ?
    C12 H12A . 0.993(19) ?
    C12 H12B . 0.999(19) ?
    C12 H12C . 1.000(19) ?
    O13 C14 . 1.3410(15) ?
    C14 O15 . 1.1990(15) ?
    C14 C16 . 1.4970(18) ?
    C16 H16A . 0.91(3) ?
    C16 H16B . 0.91(3) ?
    C16 H16C . 0.96(3) ?
loop_
    _geom_angle_atom_site_label_1
    _geom_angle_atom_site_label_2
    _geom_angle_atom_site_label_3
    _geom_angle_site_symmetry_1
    _geom_angle_site_symmetry_3
    _geom_angle
    _geom_angle_publ_flag
    C5 C1 C4 . . 116.13(10) ?
    C5 C1 C2 . . 120.62(10) ?
    C4 C1 C2 . . 89.29(8) ?
    C5 C1 H1 . . 110.1(8) ?
    C4 C1 H1 . . 111.4(9) ?
    C2 C1 H1 . . 107.7(8) ?
    C10 C2 C9 . . 110.39(10) ?
    C10 C2 C3 . . 114.92(9) ?
    C9 C2 C3 . . 113.45(10) ?
    C10 C2 C1 . . 116.09(10) ?
    C9 C2 C1 . . 113.26(10) ?
    C3 C2 C1 . . 87.10(8) ?
    C11 C3 C4 . . 116.54(10) ?
    C11 C3 C2 . . 120.84(10) ?
    C4 C3 C2 . . 89.58(8) ?
    C11 C3 H3 . . 108.0(8) ?
    C4 C3 H3 . . 111.7(8) ?
    C2 C3 H3 . . 109.2(8) ?
    C3 C4 C1 . . 88.78(8) ?
    C3 C4 H4A . . 116.6(9) ?
    C1 C4 H4A . . 116.2(9) ?
    C3 C4 H4B . . 111.7(9) ?
    C1 C4 H4B . . 111.0(9) ?
    H4A C4 H4B . . 111.0(13) ?
    C6 C5 C1 . . 114.51(10) ?
    C6 C5 H5A . . 107.2(9) ?
    C1 C5 H5A . . 113.3(9) ?
    C6 C5 H5B . . 106.1(10) ?
    C1 C5 H5B . . 110.0(10) ?
    H5A C5 H5B . . 105.1(13) ?
    O7 C6 O8 . . 123.00(11) ?
    O7 C6 C5 . . 123.65(10) ?
    O8 C6 C5 . . 113.35(10) ?
    C6 O8 H8O . . 108.9(12) ?
    C2 C9 H9A . . 110.6(10) ?
    C2 C9 H9B . . 113.2(10) ?
    H9A C9 H9B . . 107.1(13) ?
    C2 C9 H9C . . 111.0(9) ?
    H9A C9 H9C . . 106.0(13) ?
    H9B C9 H9C . . 108.7(13) ?
    C2 C10 H10A . . 110.4(10) ?
    C2 C10 H10B . . 111.7(10) ?
    H10A C10 H10B . . 108.5(14) ?
    C2 C10 H10C . . 110.0(10) ?
    H10A C10 H10C . . 108.5(14) ?
    H10B C10 H10C . . 107.7(14) ?
    O13 C11 C3 . . 106.14(9) ?
    O13 C11 C12 . . 108.90(10) ?
    C3 C11 C12 . . 112.67(11) ?
    O13 C11 H11 . . 107.5(9) ?
    C3 C11 H11 . . 111.2(9) ?
    C12 C11 H11 . . 110.2(9) ?
    C11 C12 H12A . . 108.0(11) ?
    C11 C12 H12B . . 109.5(11) ?
    H12A C12 H12B . . 111.3(15) ?
    C11 C12 H12C . . 108.8(11) ?
    H12A C12 H12C . . 109.0(15) ?
    H12B C12 H12C . . 110.2(15) ?
    C14 O13 C11 . . 117.31(9) ?
    O15 C14 O13 . . 123.89(11) ?
    O15 C14 C16 . . 124.51(12) ?
    O13 C14 C16 . . 111.60(11) ?
    C14 C16 H16A . . 112.2(18) ?
    C14 C16 H16B . . 110.6(18) ?
    H16A C16 H16B . . 109(2) ?
    C14 C16 H16C . . 108.8(17) ?
    H16A C16 H16C . . 112(2) ?
    H16B C16 H16C . . 104(2) ?
loop_
    _geom_torsion_atom_site_label_1
    _geom_torsion_atom_site_label_2
    _geom_torsion_atom_site_label_3
    _geom_torsion_atom_site_label_4
    _geom_torsion_site_symmetry_1
    _geom_torsion_site_symmetry_2
    _geom_torsion_site_symmetry_3
    _geom_torsion_site_symmetry_4
    _geom_torsion
    _geom_torsion_publ_flag
    C5 C1 C2 C10 . . . . 106.21(12) ?
    C4 C1 C2 C10 . . . . -133.49(10) ?
    C5 C1 C2 C9 . . . . -23.05(15) ?
    C4 C1 C2 C9 . . . . 97.25(11) ?
    C5 C1 C2 C3 . . . . -137.38(11) ?
    C4 C1 C2 C3 . . . . -17.08(8) ?
    C10 C2 C3 C11 . . . . -104.29(12) ?
    C9 C2 C3 C11 . . . . 24.05(14) ?
    C1 C2 C3 C11 . . . . 138.19(10) ?
    C10 C2 C3 C4 . . . . 134.65(10) ?
    C9 C2 C3 C4 . . . . -97.01(11) ?
    C1 C2 C3 C4 . . . . 17.13(9) ?
    C11 C3 C4 C1 . . . . -142.07(10) ?
    C2 C3 C4 C1 . . . . -17.37(9) ?
    C5 C1 C4 C3 . . . . 141.48(11) ?
    C2 C1 C4 C3 . . . . 17.33(9) ?
    C4 C1 C5 C6 . . . . -176.63(10) ?
    C2 C1 C5 C6 . . . . -70.71(15) ?
    C1 C5 C6 O7 . . . . -12.44(18) ?
    C1 C5 C6 O8 . . . . 168.52(11) ?
    C4 C3 C11 O13 . . . . 178.53(9) ?
    C2 C3 C11 O13 . . . . 71.76(13) ?
    C4 C3 C11 C12 . . . . -62.37(14) ?
    C2 C3 C11 C12 . . . . -169.14(10) ?
    C3 C11 O13 C14 . . . . -149.15(10) ?
    C12 C11 O13 C14 . . . . 89.30(13) ?
    C11 O13 C14 O15 . . . . 0.61(18) ?
    C11 O13 C14 C16 . . . . -179.50(11) ?
loop_
    _geom_hbond_atom_site_label_D
    _geom_hbond_atom_site_label_H
    _geom_hbond_atom_site_label_A
    _geom_hbond_site_symmetry_A
    _geom_hbond_distance_DH
    _geom_hbond_distance_HA
    _geom_hbond_distance_DA
    _geom_hbond_angle_DHA
    _geom_hbond_publ_flag
    O8 H8O O7 5_666 0.90(2) 1.75(2) 2.6547(13) 178(2) yes
_shelx_space_group_comment
;
The symmetry employed for this shelxl refinement is uniquely defined
by the following loop, which should always be used as a source of
symmetry information in preference to the above space-group names.
They are only intended as comments.
;
_shelx_estimated_absorpt_T_min     0.953
_shelx_estimated_absorpt_T_max     0.978
_shelx_hkl_file
;
  -2 -10 -11   18.21    0.40   0
  -2  -8 -10    6.29    0.28   0
  -1 -13 -15    0.56    0.38   0
  -1 -11 -16   -0.35    0.37   0
  -1 -11  13    0.19    0.27   0
  -1  -7  12   21.93    0.42   0
   0  -2 -12   90.68    0.72   0
   0  -2   9  184.08    0.87   0
   1  -9 -22    4.40    0.61   0
   1  -7 -21   11.23    0.50   0
   1  -5 -20    0.24    0.48   0
   1  -3  14   32.57    0.58   0
   1  -1 -14    0.86    0.24   0
   1  -1  11   18.98    0.36   0
   1   1  -8 1049.18    1.89   0
   2  -8  20    2.18    0.57   0
   2  -6  19    0.22    0.52   0
   2  -2 -19   19.79    0.54   0
   2   0  12  251.84    1.22   0
   2   2  -9  113.39    0.67   0
   3  -5 -24    9.04    0.56   0
   3  -5  20   12.63    0.67   0
   3  -1 -20   49.83    0.79   0
   3   1 -16    9.65    0.37   0
   3   1  12   46.91    0.60   0
   3   3 -10   67.04    0.58   0
   4  -6  22   18.37    0.87   0
   4  -4 -25    0.37    0.50   0
   4  -4  21    4.75    0.49   0
   4  -2  19    5.14    0.43   0
   4   2  12    1.12    0.30   0
   4   4  -9   69.65    0.53   0
   5  -1  19    4.11    0.43   0
   5   1  16   79.89    0.91   0
   5   3 -16    1.43    0.28   0
   5   5  -7   18.32    0.26   0
   5   5   2   51.34    0.27   0
   6   2 -20    1.35    0.36   0
   6   2  15   15.44    0.53   0
   6   4 -15   76.71    0.78   0
   6   4  10   76.74    0.71   0
   7   1  18    3.15    0.45   0
   7   3  14    1.53    0.39   0
   7   5   8   63.18    0.60   0
   8   0  20  125.32    1.47   0
   8   2  17   24.08    0.67   0
   8   4 -18   13.53    0.48   0
   9   5 -16   10.82    0.42   0
   9   5  10    0.66    0.34   0
  10   6 -13    2.28    0.36   0
  11   7  -6    9.10    0.22   0
  -2 -14   5   24.40    0.35   0
  -2 -12 -11    6.44    0.32   0
  -2 -12   7    0.15    0.21   0
  -2  -6  -8  112.94    0.66   0
  -1  -7 -15   76.47    0.78   0
  -1  -5 -13   44.97    0.56   0
  -1  -3  -9   91.86    0.62   0
   0 -10 -20    3.31    0.51   0
   0  -8  15    1.72    0.41   0
   0  -6 -18    2.67    0.35   0
   0  -6  14   -0.04    0.33   0
   0  -4 -16   10.06    0.37   0
   0  -4  12   73.54    0.68   0
   0   0  -4  145.03    0.50   0
   1 -11  18    1.54    0.42   0
   1  -9  18    3.03    0.40   0
   1  -7  17   45.47    0.81   0
   1  -5  16   12.91    0.44   0
   1  -3 -18   30.27    0.59   0
   1  -1 -15    0.45    0.34   0
   1   1   4 1307.46    1.51   0
   2  -4 -22    2.21    0.49   0
   2  -4  17   32.20    0.71   0
   2  -2  15    2.50    0.30   0
   2   0 -16  172.54    1.17   0
   2   2 -10    0.21    0.23   0
   2   2   5  265.00    0.78   0
   3  -7  21    9.15    0.57   0
   3   1 -17   21.47    0.56   0
   4  -4 -26   -0.63    0.64   0
   4  -2 -24    2.62    0.61   0
   4   2 -17    0.28    0.27   0
   4   4 -10   25.54    0.39   0
   5   1 -21    9.48    0.49   0
   5   3 -17   31.07    0.64   0
   5   3  11    5.55    0.27   0
   5   5  -8    1.36    0.17   0
   6   0 -24    1.33    0.48   0
   6   0  18   41.00    0.86   0
   6   4 -16   30.18    0.60   0
   7  -1  20    5.30    0.64   0
   7   1 -24    5.89    0.71   0
   7   3 -20    1.47    0.35   0
   8   4  12    0.47    0.36   0
   8   6 -11   39.50    0.51   0
   8   6   4    3.44    0.19   0
   9   5 -17    2.31    0.43   0
  10   4  13    9.57    0.48   0
  10   6   6    9.95    0.33   0
  11   7  -7   14.37    0.29   0
  -2 -14 -10    0.16    0.26   0
  -2 -10 -12   37.46    0.55   0
  -1 -13 -16   13.08    0.54   0
  -1 -13  11    2.07    0.35   0
  -1 -11 -17    5.47    0.49   0
  -1 -11  12    1.80    0.28   0
  -1  -9 -17    1.25    0.38   0
  -1  -9  12   27.76    0.48   0
  -1  -7  11    1.44    0.22   0
  -1  -5 -14   13.91    0.42   0
  -1  -5   9  337.49    1.20   0
  -1  -3 -10   30.64    0.43   0
  -1  -3   5  833.47    1.33   0
   0 -10  15    2.90    0.43   0
   0  -8 -20    0.71    0.49   0
   0  -6 -19   33.96    0.70   0
   0  -4 -17    9.73    0.45   0
   0  -2 -13  369.91    1.48   0
   0  -2   8  228.84    0.92   0
   1  -9 -23    1.70    0.56   0
   1  -7 -22   10.81    0.55   0
   1  -3 -19   39.47    0.74   0
   1  -1  10  217.26    1.01   0
   1   1  -9   13.65    0.26   0
   2  -8  19    1.71    0.51   0
   2  -6 -24    0.08    0.43   0
   2  -6  18    0.90    0.46   0
   2  -2 -20    1.82    0.35   0
   3  -9  21   17.83    0.74   0
   3  -1 -21    5.08    0.41   0
   3  -1  15    6.60    0.37   0
   3   3 -11   73.26    0.61   0
   3   3   5    1.55    0.10   0
   4  -6  21    5.00    0.70   0
   4  -4  20    8.03    0.50   0
   4  -2  18    0.37    0.35   0
   4   2  11  138.52    0.93   0
   4   4   4  444.76    0.97   0
   5  -3  20   18.39    0.75   0
   5  -1 -25    0.12    0.59   0
   5  -1  18    6.34    0.45   0
   5   1 -22    0.65    0.50   0
   5   5  -9    3.25    0.19   0
   6  -4  22   -0.81    0.54   0
   6   4   9    2.70    0.25   0
   7   1  17   21.26    0.62   0
   7   3  13   51.59    0.73   0
   7   5   7    0.89    0.21   0
   8   2  16    7.54    0.47   0
   9   1  18   18.14    0.79   0
   9   5   9    0.60    0.29   0
  11   7  -8    1.04    0.23   0
  -2 -12 -12    8.59    0.35   0
   0 -10 -21    4.19    0.57   0
   0  -4  11   25.68    0.45   0
   0  -2 -14   13.04    0.45   0
   0   0  -6 3002.64    2.75   0
   1 -11  17    5.53    0.58   0
   1  -5  15   25.95    0.52   0
   1  -3  13   72.75    0.72   0
   1  -1 -16   27.21    0.52   0
   1   1 -10  135.86    0.81   0
   2 -10  19    2.42    0.48   0
   2  -4 -23    3.38    0.44   0
   2  -4  16   67.98    0.87   0
   2  -2 -21   16.47    0.63   0
   2  -2  14   93.72    0.86   0
   2   2 -11   49.52    0.52   0
   3  -7  20    0.33    0.43   0
   3  -3  17  114.35    1.14   0
   3  -1 -22   13.62    0.62   0
   3   1 -18    1.25    0.29   0
   3   1  11   27.76    0.44   0
   3   3 -12    0.46    0.26   0
   4  -2 -25    6.89    0.67   0
   4   0 -22    0.67    0.38   0
   4   2 -18   36.51    0.63   0
   4   4 -11   93.31    0.68   0
   5  -5  21    2.31    0.67   0
   5   3 -18   14.12    0.54   0
   5   3  10    1.74    0.28   0
   6   2  14    4.76    0.33   0
   6   4 -17   16.95    0.50   0
   7  -3  21    5.88    0.73   0
   7  -1  19    0.86    0.57   0
   7   3 -21    2.63    0.40   0
   8   4 -20   35.48    0.82   0
   8   4  11   10.27    0.44   0
   9   5 -18    0.20    0.46   0
  10   4  12    8.26    0.50   0
  10   6 -15    0.50    0.38   0
  10   6   5    6.58    0.31   0
  11   5   9    0.19    0.41   0
  -2 -14   4    0.34    0.17   0
  -2 -12 -13    1.98    0.32   0
  -2 -12   6    7.32    0.24   0
  -2 -10 -13    0.34    0.22   0
  -2  -6 -10   68.63    0.60   0
  -1 -13  10    2.04    0.33   0
  -1 -11 -18    0.14    0.43   0
  -1 -11  11   12.30    0.42   0
  -1  -9 -18    2.11    0.44   0
  -1  -9  11   16.01    0.37   0
  -1  -7 -17   46.10    0.73   0
  -1  -7  10   26.44    0.43   0
  -1  -5   8    0.93    0.18   0
   0 -14  13    9.43    0.53   0
   0 -12  14    7.89    0.42   0
   0  -8 -21    5.15    0.46   0
   0  -6 -20   43.83    0.81   0
   0  -4 -18    1.60    0.41   0
   1  -7  16    1.13    0.32   0
   1  -3 -20   34.56    0.74   0
   1   1 -11  451.24    1.49   0
   2  -6 -25    2.67    0.52   0
   2   0 -18    3.28    0.40   0
   2   0  10    1.40    0.26   0
   2   2 -12    1.51    0.21   0
   3  -9  20    0.77    0.52   0
   3  -3 -25    6.21    0.63   0
   3  -1  14  254.36    1.43   0
   4  -8  21    5.81    0.62   0
   4  -6  20    1.28    0.60   0
   4  -4  19    9.53    0.51   0
   4  -2  17   49.97    0.78   0
   4   2 -19   -0.66    0.44   0
   4   4 -12    7.86    0.31   0
   5  -3  19    5.53    0.59   0
   5  -1 -26   16.13    0.86   0
   5  -1  17    9.32    0.54   0
   6  -4  21    0.52    0.49   0
   6  -2  19    8.08    0.64   0
   7   1  16    6.64    0.55   0
   7   3 -22   11.02    0.66   0
   8   0  18   -0.04    0.56   0
   8   6   3   10.52    0.23   0
   9   1  17    0.75    0.58   0
  11   7  -9    1.01    0.23   0
  -2 -14 -12    0.26    0.32   0
  -2 -10 -14   21.28    0.52   0
  -2  -8 -13   43.93    0.56   0
  -2  -6 -11    0.01    0.23   0
  -2  -6   3  460.46    0.80   0
  -1  -3 -12  157.51    0.96   0
  -1  -3   4  238.67    0.64   0
   0  -2 -15  176.90    1.13   0
   0  -2   7  318.20    1.00   0
   0   0  -8    6.58    0.20   0
   1 -11  16   -0.50    0.46   0
   1  -5  14   14.23    0.48   0
   1  -3  12  156.79    0.98   0
   1  -1 -17   13.65    0.43   0
   2 -10  18    0.82    0.45   0
   2  -6  17    0.72    0.34   0
   2  -4 -24    5.24    0.49   0
   2  -2 -22   26.56    0.72   0
   2  -2  13   -0.45    0.33   0
   2   2 -13    1.33    0.30   0
   2   2   4 1058.31    1.41   0
   3  -7  19   12.96    0.59   0
   3  -1 -23    2.44    0.53   0
   3   1 -19   31.78    0.61   0
   3   1  10    0.41    0.25   0
   3   3 -13   19.43    0.39   0
   4  -2 -26   15.39    0.69   0
   4   0  14  206.50    1.29   0
   4   2  10   40.53    0.49   0
   4   4 -13   21.42    0.45   0
   4   4   3   63.76    0.35   0
   5  -7  21    0.60    0.72   0
   5  -5  20    0.87    0.56   0
   5   3 -19   37.27    0.67   0
   5   5 -11   28.44    0.42   0
   5   5   1   33.96    0.19   0
   6   2 -23    0.82    0.42   0
   6   2  13   26.16    0.52   0
   6   4 -18   11.93    0.45   0
   6   4   8    1.02    0.23   0
   6   6  -6   36.85    0.31   0
   6   6  -5   21.02    0.21   0
   7   5 -17    6.69    0.44   0
   8  -2  20   10.34    0.67   0
   8   6 -14   11.62    0.43   0
   9   5 -19   22.93    0.63   0
   9   7  -6    0.64    0.13   0
   9   7  -5    1.17    0.11   0
  10   2  15    2.28    0.62   0
  10   4  11    1.88    0.45   0
  11   5   8    2.90    0.43   0
  11   7 -10    0.79    0.27   0
  -2 -14   3    1.72    0.19   0
  -2 -12   5    2.15    0.20   0
  -2  -8 -14   36.04    0.58   0
  -1 -11 -19    2.60    0.39   0
  -1 -11  10   11.15    0.38   0
  -1  -9  10   75.86    0.71   0
  -1  -7 -18   57.11    0.78   0
  -1  -5 -16   13.01    0.42   0
   0 -14  12    4.42    0.49   0
   0 -12  13   18.28    0.55   0
   0  -8  13    0.03    0.25   0
   0  -6  12   22.88    0.45   0
   0  -4 -19    0.53    0.33   0
   0  -4  10    3.00    0.22   0
   0  -2 -16   43.99    0.67   0
   1 -13  15    0.33    0.55   0
   1  -5 -23   16.28    0.61   0
   1  -3 -21   -0.12    0.35   0
   1  -1 -18   58.18    0.76   0
   1   1 -12  235.11    1.13   0
   2  -8  17   25.22    0.71   0
   2  -4 -25   11.51    0.74   0
   2  -4  15   50.39    0.70   0
   3  -9  19   44.68    0.90   0
   3  -3 -26    4.06    0.68   0
   3   1 -20   47.05    0.83   0
   3   3 -14   16.11    0.43   0
   4  -8  20   25.89    0.79   0
   4  -4  18   19.11    0.58   0
   4   0 -24    4.45    0.50   0
   4   2 -20   -0.39    0.33   0
   5  -1  16   80.95    1.01   0
   5   1 -24    4.12    0.50   0
   5   1  13   50.38    0.70   0
   5   3 -20    1.34    0.46   0
   5   3   9    7.63    0.25   0
   6  -6  21   25.59    0.96   0
   6  -2  18    2.04    0.53   0
   6   0  16   -0.19    0.33   0
   6   2 -24   10.52    0.69   0
   6   4 -19    6.47    0.48   0
   6   6  -8   14.39    0.27   0
   6   6  -7    1.13    0.14   0
   6   6  -4    4.47    0.10   0
   7  -1  18    3.05    0.47   0
   7   1  15   16.26    0.59   0
   7   3 -23    2.30    0.57   0
   8   6 -15   43.03    0.66   0
   9   7  -8    7.69    0.23   0
   9   7  -7   72.62    0.46   0
  10   6   4   19.87    0.38   0
  -2 -12 -15    3.29    0.37   0
  -2 -10 -15    0.86    0.26   0
  -1 -13   9    8.09    0.36   0
  -1 -11 -20    4.23    0.55   0
  -1  -9 -20    2.79    0.49   0
  -1  -7 -19    8.08    0.53   0
  -1  -7   9  117.77    0.75   0
  -1  -5 -17   48.32    0.74   0
   0 -10  13   25.19    0.52   0
   0  -8 -23   33.65    0.89   0
   0  -6 -22    4.78    0.56   0
   0  -4 -20    3.86    0.50   0
   0  -2 -17   41.65    0.69   0
   0   0 -10  131.22    0.77   0
   1 -11  15    1.88    0.48   0
   1  -5 -24    3.21    0.63   0
   1  -3 -22   -0.75    0.50   0
   1  -1 -19   40.05    0.74   0
   1  -1   8  384.00    1.20   0
   1   1 -13   97.79    0.79   0
   2 -12  17   -0.85    0.45   0
   2  -6  16    6.52    0.43   0
   2  -2 -23    0.40    0.40   0
   2   0 -20   42.32    0.78   0
   2   2 -14   12.46    0.36   0
   3  -5  17  164.88    1.35   0
   3  -1 -24    1.35    0.43   0
   3   3 -15   80.90    0.84   0
   4   2 -21    2.76    0.52   0
   4   4 -14    6.50    0.30   0
   5  -7  20    8.39    0.73   0
   5  -3  18   21.20    0.62   0
   5   1 -25   -0.24    0.60   0
   5   5 -13   27.01    0.48   0
   6   2  12    8.39    0.41   0
   6   6  -9    1.02    0.17   0
   7   3  11   37.55    0.61   0
   9  -1  18   18.46    0.84   0
   9   5   7    7.92    0.33   0
  10   2  14    0.90    0.54   0
  10   4  10    3.15    0.42   0
  -2 -10 -16    6.15    0.44   0
  -2 -10   5    0.79    0.15   0
  -2  -8 -15   15.38    0.42   0
  -2  -6 -13    2.14    0.23   0
  -2  -4  -7   22.75    0.30   0
  -2  -4  -6    0.39    0.10   0
  -2  -4  -4   48.12    0.30   0
  -1  -5 -18    8.72    0.49   0
  -1  -3 -14   31.53    0.50   0
   0 -14  11   18.53    0.58   0
   0 -12  12    2.48    0.40   0
   0  -8  12   22.38    0.51   0
   0  -6  11   69.44    0.69   0
   0  -2   6    1.95    0.17   0
   1 -13  14   -0.44    0.52   0
   1  -7  14    0.10    0.38   0
   1  -5  13   44.35    0.61   0
   1  -3  11    9.33    0.30   0
   1   1 -14    0.57    0.31   0
   2  -4 -26   -0.27    0.48   0
   2  -2 -24    0.91    0.57   0
   2  -2  12   -0.26    0.22   0
   2   2 -15   97.72    0.86   0
   3 -11  18    4.99    0.67   0
   3  -3  15   88.27    0.92   0
   3  -1 -25    0.85    0.59   0
   3   1 -21    6.39    0.45   0
   3   1   9   79.85    0.62   0
   4  -8  19   37.71    0.95   0
   4  -4  17   69.81    1.00   0
   4   2   9   91.28    0.68   0
   4   4 -15   55.15    0.66   0
   5  -5  19   40.90    0.85   0
   5   3 -21    8.33    0.45   0
   5   5 -14    3.90    0.33   0
   6  -6  20    3.15    0.69   0
   6  -4  19    1.58    0.44   0
   6   2 -25   -0.06    0.61   0
   6   4 -20   14.02    0.52   0
   6   4   7    7.35    0.26   0
   6   6 -10    5.61    0.24   0
   6   6  -3   10.68    0.09   0
   7  -3  19    5.76    0.54   0
   7   5 -19   11.02    0.53   0
   7   5   5   21.24    0.33   0
   8   4   9   -0.28    0.31   0
   8   6 -16    3.75    0.37   0
   8   6   2    6.52    0.19   0
   9   1  15    2.31    0.54   0
   9   7 -10    1.37    0.22   0
  11   5   7    1.22    0.37   0
  -2 -12 -16    8.39    0.47   0
  -2 -10 -17    4.92    0.43   0
  -2  -8 -16    1.11    0.35   0
  -2  -6 -14   92.00    0.84   0
  -2  -4  -9    9.97    0.28   0
  -2  -4  -8    9.26    0.22   0
  -2  -4  -3  180.14    0.49   0
  -1 -13   8    4.10    0.30   0
  -1  -9 -21   -0.51    0.49   0
  -1  -9   9   16.87    0.38   0
  -1  -7 -20   13.90    0.51   0
  -1  -7   8    7.46    0.27   0
  -1  -3 -15   43.99    0.61   0
   0 -10  12    2.13    0.35   0
   0  -6 -23   -1.00    0.41   0
   0  -4 -21   10.79    0.50   0
   0  -4   9   98.41    0.67   0
   0  -2 -18   46.03    0.69   0
   0   0 -12    0.91    0.19   0
   1  -5 -25   14.45    0.66   0
   1  -3 -23   30.79    0.73   0
   1  -1 -20   26.33    0.61   0
   1   1 -15   -0.23    0.33   0
   2 -10  16    7.52    0.57   0
   2  -6  15  128.63    1.16   0
   2   2 -16   89.09    0.86   0
   2   2   3   19.70    0.19   0
   3  -5  16   16.44    0.60   0
   3  -1  12   44.25    0.62   0
   3   1 -22   17.00    0.65   0
   3   3 -16   11.14    0.38   0
   3   3   3   10.04    0.15   0
   4 -10  19    8.75    0.65   0
   4  -6  18   18.52    0.61   0
   4  -2  15    3.84    0.34   0
   4   0 -26    2.10    0.69   0
   4   2 -22    0.56    0.40   0
   4   4 -16   55.95    0.73   0
   5  -3  17    1.87    0.38   0
   5  -1  15    6.95    0.38   0
   5   1 -26   16.25    0.80   0
   5   1  12   35.72    0.60   0
   5   3 -22    1.24    0.53   0
   5   3   8  102.10    0.70   0
   5   5 -15    5.10    0.35   0
   6  -2  17    3.64    0.43   0
   6   4 -21    0.02    0.46   0
   6   6 -11    0.34    0.20   0
   8  -2  18   24.12    0.85   0
   8   0  16   11.25    0.55   0
   8   2  13    2.60    0.34   0
   8   6 -17   18.32    0.58   0
  -3 -11  -7    7.09    0.21   0
  -2 -14   2    2.11    0.16   0
  -2 -12   4    0.23    0.14   0
  -2  -8 -17   24.91    0.60   0
  -2  -8   4   21.08    0.24   0
  -2  -6 -15  125.47    1.01   0
  -2  -4 -10   26.26    0.38   0
  -1 -15   6   15.96    0.40   0
  -1  -7 -21    3.23    0.55   0
  -1  -5 -19   89.55    0.97   0
  -1  -5   6  299.72    0.95   0
   0  -6 -24   56.57    1.04   0
   0  -4 -22    7.93    0.60   0
   0  -2 -19    4.96    0.46   0
   1 -11  14   77.21    0.94   0
   1  -9  14   42.83    0.70   0
   1  -5 -26    1.50    0.63   0
   1  -5  12   26.28    0.51   0
   1  -3 -24   42.49    0.95   0
   1  -3  10   30.02    0.46   0
   1  -1 -21   16.94    0.64   0
   1  -1   7  866.57    1.70   0
   1   1 -16   23.70    0.56   0
   1   1   2 1066.99    1.00   0
   2  -2 -25    9.31    0.59   0
   2  -2  11  279.95    1.29   0
   2   0 -22   78.40    1.01   0
   2   0   8  334.54    1.15   0
   2   2 -17   50.90    0.75   0
   3  -9  17    5.71    0.63   0
   3  -3  14    7.18    0.45   0
   3  -1 -26    0.75    0.48   0
   3   1 -23    2.16    0.54   0
   3   3 -17    6.93    0.35   0
   4   0  12    6.12    0.30   0
   4   2 -23   12.15    0.67   0
   4   4 -17    0.95    0.39   0
   5  -7  19    3.37    0.53   0
   5  -5  18   40.18    0.83   0
   6  -6  19    4.31    0.62   0
   6  -4  18    2.94    0.58   0
   6   0  14   12.33    0.54   0
   6   2  11   17.80    0.47   0
   6   4 -22   14.99    0.64   0
   6   6 -13   48.54    0.59   0
   7  -3  18   24.50    0.74   0
   7  -1  16    7.98    0.60   0
   7   3  10    4.94    0.27   0
   7   5 -20    2.79    0.36   0
   8   6 -18    0.08    0.39   0
   9  -1  17    0.44    0.51   0
   9   3  11    7.92    0.47   0
   9   7 -13    0.32    0.29   0
  10   4   9   20.80    0.57   0
  11   3  11    0.03    0.53   0
  -3 -11  -8    3.84    0.20   0
  -3 -11  -5    1.15    0.12   0
  -3  -9  -9   77.07    0.58   0
  -3  -9  -8   51.34    0.45   0
  -3  -9  -7   14.76    0.25   0
  -3  -9  -6  142.78    0.60   0
  -2 -10 -18    0.59    0.41   0
  -2  -4 -12    8.36    0.35   0
  -2  -4 -11    2.72    0.21   0
  -1  -5 -20   12.73    0.59   0
  -1  -3 -17  103.94    1.01   0
  -1  -1  -9  610.24    1.57   0
  -1  -1  -8  384.08    1.17   0
  -1  -1  -7  855.05    1.62   0
  -1  -1  -6  346.30    0.96   0
  -1  -1  -5   11.08    0.21   0
   0 -14  10    1.70    0.39   0
   0 -12  11    0.67    0.28   0
   0  -8  11   10.11    0.34   0
   0  -6  10   -0.49    0.18   0
   0  -2 -20    3.75    0.46   0
   0   0 -14  122.35    0.91   0
   1 -13  13   -0.06    0.37   0
   2  -4  13  112.92    0.94   0
   2  -2 -26   -0.10    0.64   0
   2   2 -18   -0.11    0.38   0
   3  -1 -27   -0.33    0.61   0
   3   1   8  597.12    1.58   0
   3   3 -18   -0.48    0.40   0
   4 -10  18   53.02    1.03   0
   4  -6  17    0.87    0.48   0
   4  -4  16   19.59    0.55   0
   4  -2  14   25.82    0.59   0
   4   4 -18   58.95    0.82   0
   5   5 -16    9.42    0.36   0
   6  -2  16    1.18    0.48   0
   6   4   6    2.94    0.21   0
   6   6 -14   16.10    0.44   0
   7  -5  19    2.03    0.53   0
   7   1  13    1.23    0.40   0
   7   5   4    0.63    0.18   0
   8   2  12    0.20    0.40   0
   8   4   8    7.24    0.34   0
   9   1  14    6.90    0.47   0
   9   7 -14    1.44    0.31   0
  -3 -11 -10    9.14    0.29   0
  -3 -11  -4   22.28    0.18   0
  -3  -9  -4  132.17    0.44   0
  -2 -10 -19    2.80    0.50   0
  -2 -10   4    3.41    0.16   0
  -2  -6 -17    0.86    0.36   0
  -2  -4 -13  116.79    0.89   0
  -2  -4  -2  230.53    0.44   0
  -1 -11   8    3.16    0.23   0
  -1  -9   8    3.63    0.21   0
  -1  -5 -21   42.54    0.83   0
  -1  -3 -18   57.74    0.82   0
  -1  -1 -10  217.32    1.00   0
  -1  -1  -4 1270.71    1.49   0
   0  -6 -25    0.35    0.49   0
   0  -4 -23   10.85    0.55   0
   0  -4   8  278.13    1.06   0
   0  -2   5   64.58    0.41   0
   1 -11  13    6.02    0.46   0
   1  -3 -25    0.33    0.45   0
   1  -1 -22   32.99    0.71   0
   1   1 -17   13.77    0.43   0
   2  -6  14   93.34    0.93   0
   3  -5  15   14.71    0.47   0
   3  -1  11   29.10    0.50   0
   3   1 -24    0.77    0.43   0
   3   3 -19    1.04    0.43   0
   4   2 -24    2.10    0.45   0
   5  -7  18    2.24    0.46   0
   5   1  11   86.70    0.79   0
   5   3 -24    6.84    0.64   0
   5   3   7    3.89    0.20   0
   5   5 -17   45.15    0.65   0
   6  -8  19   -0.03    0.55   0
   6   4 -23   14.97    0.60   0
   6   6 -15  183.81    1.18   0
   7  -3  17   50.08    1.00   0
   8  -4  18   12.81    0.78   0
   8   6 -19    2.21    0.44   0
   8   6   1  177.66    0.63   0
   9   7 -15    5.25    0.37   0
  -3 -11 -12   31.52    0.51   0
  -3 -11 -11   25.72    0.41   0
  -3  -9 -12    0.47    0.26   0
  -3  -9 -11  116.60    0.79   0
  -2 -12   3   43.64    0.39   0
  -2  -4 -14    7.73    0.40   0
  -1 -15   5    4.70    0.30   0
  -1  -7 -23    2.01    0.53   0
  -1  -7   7    0.31    0.14   0
  -1  -1 -13    9.95    0.37   0
  -1  -1 -12    6.64    0.27   0
   0 -14   9   10.65    0.49   0
   0 -12  10   10.82    0.45   0
   0  -4 -24    8.71    0.64   0
   0  -2 -21   17.45    0.56   0
   0   0 -16  209.31    1.29   0
   1 -13  12   12.50    0.56   0
   1  -7  12    0.33    0.33   0
   1  -5  11  148.10    0.99   0
   1  -3 -26    0.44    0.66   0
   1  -1 -23    2.52    0.44   0
   1   1 -18   58.08    0.77   0
   2 -12  14    2.01    0.51   0
   2  -2 -27    6.09    0.60   0
   2   0 -24    0.26    0.41   0
   2   2 -19   21.31    0.53   0
   3 -11  16    7.32    0.53   0
   3  -3  13   45.67    0.64   0
   3   1 -25    0.34    0.61   0
   3   3 -20    7.01    0.50   0
   4 -10  17    0.77    0.62   0
   4  -8  17    8.45    0.55   0
   4  -6  16    9.97    0.57   0
   4  -4  15   12.67    0.53   0
   4   2 -25    7.65    0.70   0
   4   4 -19   46.14    0.72   0
   5  -9  18    5.05    0.57   0
   5   5 -18    0.42    0.26   0
   5   5   0  126.09    0.30   0
   6  -6  18    0.08    0.43   0
   6  -4  17   14.57    0.57   0
   6   2  10   10.54    0.33   0
   6   4 -24    2.36    0.63   0
   6   6 -16   14.09    0.48   0
   7  -5  18    0.73    0.51   0
   7  -1  15   16.18    0.55   0
   7   3   9    9.37    0.32   0
   7   5 -22    1.91    0.43   0
   8   0  14   68.01    0.99   0
   8   6 -20    3.77    0.55   0
   9   1  13    6.42    0.56   0
   9   5   5   -0.12    0.22   0
   9   7 -16    0.11    0.35   0
  10   4   8    4.49    0.34   0
  10   6   2    6.89    0.25   0
  11   5   5    1.74    0.36   0
  -3 -11 -13   16.14    0.42   0
  -3  -7 -10   52.06    0.52   0
  -3  -7  -9    1.28    0.20   0
  -3  -7  -8   15.29    0.29   0
  -3  -7  -7  178.03    0.74   0
  -2 -14   1    4.15    0.17   0
  -2 -10 -20   24.00    0.63   0
  -2  -8 -20    2.53    0.50   0
  -2  -8   3    8.92    0.17   0
  -2  -6 -18    0.58    0.30   0
  -2  -4 -15   49.80    0.68   0
  -1  -7 -24   -0.29    0.55   0
  -1  -5 -22    4.21    0.44   0
  -1  -3 -19    1.42    0.32   0
  -1  -1 -14    9.14    0.41   0
   0 -10  10   29.55    0.54   0
   0  -6   9    1.04    0.24   0
   0  -4 -25    3.93    0.66   0
   0  -2 -22    6.84    0.49   0
   1  -3   9   94.33    0.68   0
   1  -1 -24   -0.64    0.56   0
   1  -1   6  342.08    1.00   0
   1   1 -19   43.09    0.72   0
   2  -8  14   36.53    0.66   0
   2  -6  13    2.04    0.39   0
   2  -4  12    8.62    0.32   0
   2  -2  10    0.02    0.19   0
   2   2 -20    1.58    0.35   0
   3  -7  15  322.01    1.83   0
   4  -2  13   45.03    0.66   0
   4   2   7  290.05    1.08   0
   4   4 -20    0.26    0.33   0
   5  -7  17   24.30    0.79   0
   5  -1  13   52.43    0.71   0
   5   3 -25   22.48    0.75   0
   5   5 -19    0.27    0.39   0
   6  -8  18    5.48    0.71   0
   6  -2  15   14.70    0.52   0
   6   6 -17    4.02    0.39   0
   7   1  12   16.16    0.46   0
   8  -2  16    7.76    0.53   0
   8   2  11    8.50    0.38   0
   8   4   7    1.72    0.27   0
   9   7 -17    4.13    0.42   0
  10   0  14   19.42    0.78   0
  -3 -13 -11   15.14    0.36   0
  -3 -13 -10   12.62    0.33   0
  -3 -13  -9    0.41    0.20   0
  -3 -13  -8   23.56    0.32   0
  -3 -13  -7   11.06    0.22   0
  -3 -11 -14    2.81    0.35   0
  -3  -9 -14   -0.12    0.31   0
  -3  -7 -12   10.87    0.37   0
  -3  -7 -11   17.52    0.37   0
  -3  -7  -6   46.84    0.36   0
  -2 -10 -21    9.22    0.60   0
  -2  -8 -21    5.83    0.55   0
  -2  -6 -19   -0.15    0.31   0
  -2  -4 -16   65.99    0.76   0
  -1 -11   7    0.06    0.22   0
  -1  -9   7   75.11    0.62   0
  -1  -5 -23    6.95    0.60   0
  -1  -3 -20    1.33    0.36   0
  -1  -1 -15   38.93    0.59   0
  -1  -1  -3  212.26    0.54   0
   0  -4   7   86.07    0.58   0
   0  -2 -23   31.19    0.83   0
   0   0 -18   -0.18    0.26   0
   1 -15  10   -0.04    0.46   0
   1 -11  12   69.71    0.85   0
   1  -9  12  104.04    0.95   0
   1  -3 -27    0.04    0.52   0
   1   1 -20   28.50    0.64   0
   2   2 -21   17.54    0.56   0
   3 -11  15    0.61    0.42   0
   3  -9  15    4.81    0.52   0
   3  -1  10    0.39    0.28   0
   3   1 -26    0.20    0.50   0
   3   1   7    4.34    0.18   0
   3   3 -21    6.57    0.44   0
   3   3   2   63.64    0.29   0
   4 -10  16   21.22    0.79   0
   4  -8  16    6.80    0.57   0
   4   4 -21   22.82    0.67   0
   5  -9  17   38.06    0.99   0
   5   1  10  191.18    1.10   0
   5   3   6   63.48    0.53   0
   5   5 -20    1.74    0.46   0
   6  -6  17    1.54    0.56   0
   6  -4  16    3.04    0.41   0
   6   4   5    1.18    0.17   0
   6   6 -18   11.57    0.52   0
   7  -5  17    0.52    0.61   0
   7  -3  16    3.44    0.46   0
   7  -1  14   15.35    0.61   0
   7   7 -12   18.17    0.38   0
   7   7 -11    0.31    0.22   0
   7   7 -10    0.45    0.19   0
   7   7  -9   24.60    0.33   0
   8  -4  17    0.14    0.50   0
   9   3   9    9.95    0.46   0
  10   4   7    3.99    0.38   0
  11   3   9    2.07    0.48   0
  -3 -13 -12    1.66    0.26   0
  -3 -13  -6    1.64    0.12   0
  -3 -11 -15    0.71    0.34   0
  -3  -9  -3    3.73    0.08   0
  -2  -6 -20    0.09    0.36   0
  -2  -4 -17   38.10    0.63   0
  -1 -15   4    0.47    0.25   0
  -1  -7   6   77.54    0.54   0
  -1  -5 -24    6.05    0.60   0
  -1  -3 -21   48.76    0.82   0
  -1  -1 -16  129.48    1.04   0
   0 -14   8    3.20    0.37   0
   0 -12   9    3.89    0.38   0
   0  -4 -26   27.08    0.83   0
   0  -2 -24   32.93    0.85   0
   1  -7  11   95.37    0.88   0
   1  -5  10    1.85    0.29   0
   1  -1 -25    1.67    0.44   0
   1   1 -21   15.99    0.54   0
   2 -14  12    0.51    0.56   0
   2  -8  13   43.20    0.76   0
   2   0 -26    0.57    0.49   0
   2   2 -22   25.26    0.73   0
   2   2   2  163.70    0.43   0
   2   4 -11   62.26    0.59   0
   2   4 -10   61.06    0.55   0
   3 -13  14   30.15    0.86   0
   3  -3  12   59.19    0.69   0
   3   1 -27   -0.05    0.65   0
   3   3 -22   52.96    0.87   0
   4  -6  15    7.60    0.44   0
   4  -4  14    3.62    0.33   0
   4   0  10   28.66    0.46   0
   4   4 -22   19.57    0.70   0
   5  -3  14    7.08    0.51   0
   5   5 -21    3.85    0.53   0
   6  -8  17   41.00    1.01   0
   6   0  12  164.24    1.18   0
   6   2   9   63.91    0.65   0
   6   6 -19    2.49    0.44   0
   7   3   8    2.65    0.23   0
   7   5   3   74.58    0.49   0
   7   7 -14   12.01    0.41   0
   7   7 -13   35.91    0.51   0
   7   7  -8    2.06    0.15   0
   8  -2  15   13.69    0.69   0
   9  -3  16    2.99    0.52   0
   9   1  12   44.27    0.75   0
  10  -2  15    2.36    0.65   0
  10   6   1   19.90    0.35   0
  11   1  12    3.20    0.47   0
  11   5   4   -0.04    0.34   0
  -3 -13 -13   12.27    0.39   0
  -3 -11 -16    8.23    0.46   0
  -3  -9 -16    1.90    0.29   0
  -3  -7 -14   11.15    0.35   0
  -2 -12   2    8.17    0.21   0
  -2  -8 -22   21.95    0.66   0
  -2  -6 -21   14.35    0.60   0
  -2  -4 -18   16.04    0.49   0
  -1  -3 -22   11.89    0.62   0
  -1  -1 -17   99.52    0.96   0
   0 -10   9   19.50    0.44   0
   0  -6   8  141.92    0.83   0
   0   0 -20  219.24    1.54   0
   1 -15   9    1.95    0.46   0
   1 -11  11    5.14    0.42   0
   1  -3   8   41.12    0.46   0
   1  -1 -26   10.17    0.61   0
   1   1 -22   31.14    0.77   0
   1   3 -11  620.43    1.77   0
   1   3 -10  321.04    1.22   0
   1   3  -9   27.41    0.38   0
   2 -10  13    0.51    0.33   0
   2  -6  12    8.23    0.42   0
   2  -4  11    2.75    0.26   0
   2  -2   9  226.47    1.06   0
   2   2 -23    0.24    0.55   0
   2   4 -14    0.38    0.30   0
   2   4 -13    3.30    0.31   0
   2   4 -12    7.78    0.27   0
   2   4  -9    1.83    0.15   0
   2   4  -8  103.83    0.62   0
   3 -11  14    2.59    0.55   0
   3  -7  14   11.68    0.48   0
   3  -5  13    5.18    0.33   0
   3   3 -23    6.26    0.49   0
   3   5 -12    1.51    0.24   0
   3   5 -11  169.61    0.93   0
   3   5 -10   55.04    0.53   0
   4  -8  15    6.20    0.56   0
   4  -2  12    0.70    0.26   0
   4   4 -23    6.16    0.62   0
   5 -11  16    0.68    0.69   0
   5  -7  16    0.37    0.39   0
   5  -5  15   49.57    0.86   0
   5  -1  12   35.97    0.59   0
   5   5 -22   10.10    0.58   0
   6  -6  16    4.55    0.59   0
   6  -4  15   10.47    0.57   0
   6   6 -20   29.39    0.70   0
   7  -7  17   11.79    0.75   0
   7  -3  15    4.87    0.55   0
   7   1  11   18.65    0.48   0
   7   7 -16   25.62    0.55   0
   7   7 -15    0.24    0.30   0
   8  -6  17    3.08    0.67   0
   8  -4  16   14.37    0.73   0
   8   2  10    2.73    0.30   0
   8   4   6    7.31    0.32   0
   9  -1  14    6.29    0.51   0
   9   5   4   10.41    0.31   0
  10   2  10   14.34    0.58   0
  11   7  -4    2.45    0.14   0
  -3 -11 -17   11.36    0.50   0
  -3  -7 -16   51.67    0.73   0
  -2 -14   0    2.98    0.17   0
  -2  -6 -22   22.93    0.75   0
  -2  -4 -19    9.48    0.44   0
  -2  -2 -13   -0.50    0.29   0
  -2  -2 -12   -0.06    0.21   0
  -2  -2 -11  284.34    1.21   0
  -2  -2  -9  220.90    0.96   0
  -2  -2  -8  144.62    0.75   0
  -1 -11   6    5.91    0.28   0
  -1  -5 -25    0.32    0.48   0
  -1  -3 -23    0.96    0.53   0
  -1  -1 -19    4.62    0.48   0
  -1  -1 -18  156.89    1.21   0
   0  -2 -25    1.36    0.46   0
   0  -2   4  416.41    0.89   0
   1 -13  10   -0.47    0.40   0
   1  -9  11    1.11    0.27   0
   1  -1 -27    2.56    0.74   0
   1   1 -23    1.89    0.57   0
   1   3 -14   50.23    0.61   0
   1   3 -13   68.76    0.67   0
   1   3  -8   58.23    0.46   0
   2 -12  12    6.75    0.51   0
   2   0   6   54.82    0.43   0
   2   2 -24    1.56    0.55   0
   2   4 -15    3.47    0.36   0
   2   4  -7    2.39    0.13   0
   3  -9  14   -0.57    0.34   0
   3   3 -24    1.33    0.55   0
   3   5 -14    1.47    0.32   0
   3   5 -13   30.84    0.46   0
   3   5  -9   67.42    0.51   0
   3   5  -8   10.26    0.23   0
   4 -10  15   -0.03    0.41   0
   4  -4  13    3.64    0.40   0
   4   2   6  530.01    1.38   0
   4   4 -24    8.58    0.63   0
   4   4   1   92.99    0.32   0
   5   1   9    0.19    0.21   0
   5   5 -23   11.91    0.64   0
   6   6 -21    3.88    0.50   0
   7  -5  16    0.65    0.43   0
   7  -1  13    0.96    0.34   0
   8  -2  14   15.00    0.66   0
   9  -3  15   26.73    0.90   0
   9   3   8   28.52    0.59   0
  10   4   6   18.63    0.50   0
  -3 -11 -18    5.55    0.47   0
  -3  -9 -18    1.08    0.32   0
  -3  -7 -17   17.35    0.47   0
  -3  -7  -4  231.37    0.59   0
  -3  -5 -13    4.73    0.34   0
  -3  -5 -12    0.65    0.25   0
  -3  -5 -11   48.48    0.52   0
  -2  -6 -23    0.38    0.56   0
  -2  -4 -20    1.95    0.36   0
  -2  -2 -15    2.36    0.38   0
  -2  -2  -7  100.02    0.57   0
  -1 -15   3    0.38    0.23   0
  -1  -9   6   69.73    0.55   0
  -1  -5 -26    4.13    0.57   0
  -1  -3 -24    0.32    0.58   0
  -1  -1 -20   19.11    0.62   0
   0 -14   7   65.06    0.77   0
   0 -12   8    0.75    0.34   0
   0  -2 -26   12.30    0.66   0
   0   0 -22    1.51    0.38   0
   0   2 -13  375.01    1.54   0
   0   2 -12   89.68    0.75   0
   0   2 -11  306.58    1.25   0
   0   2 -10  239.87    1.06   0
   0   2  -9  178.56    0.88   0
   1  -7  10   35.82    0.57   0
   1  -1   5   10.87    0.22   0
   1   1 -24   -0.09    0.54   0
   1   3 -16   -0.37    0.37   0
   1   3 -15   83.66    0.80   0
   1   3  -7    1.05    0.12   0
   2 -14  11   15.01    0.58   0
   2   4 -17   66.74    0.84   0
   2   4 -16   -0.38    0.24   0
   2   4  -6    4.15    0.15   0
   3  -7  13    2.94    0.45   0
   3  -3  11   49.68    0.62   0
   3  -1   9   79.66    0.66   0
   3   1   6  603.09    1.41   0
   3   3 -25    6.02    0.69   0
   3   5 -16   49.09    0.70   0
   3   5 -15   14.78    0.39   0
   3   5  -7   15.92    0.25   0
   4 -12  14    5.55    0.64   0
   4  -6  14   46.68    0.76   0
   5  -7  15   17.62    0.67   0
   5  -3  13   14.60    0.52   0
   5   3   5  226.36    0.89   0
   6 -10  16   28.68    0.95   0
   6  -8  16   22.74    0.74   0
   6  -2  13   25.98    0.59   0
   6   2   8  217.31    1.13   0
   6   4   4    7.83    0.21   0
   6   6 -22   16.33    0.67   0
   7  -7  16   -0.14    0.60   0
   7   3   7   35.50    0.50   0
   7   7 -18    0.42    0.38   0
   8  -6  16   -0.74    0.65   0
   8   0  12   60.86    0.85   0
   9  -5  16    2.27    0.57   0
  10  -2  14    0.74    0.50   0
  10   0  12   12.84    0.64   0
  12   4   5    1.85    0.41   0
  -3  -9 -20    0.60    0.46   0
  -3  -9 -19   43.42    0.73   0
  -3  -7 -18   16.85    0.49   0
  -3  -5 -15   14.42    0.47   0
  -3  -5 -14   -0.39    0.22   0
  -3  -5  -8   60.51    0.48   0
  -2  -8   2   57.75    0.33   0
  -2  -6 -24    0.50    0.54   0
  -2  -4 -21    4.67    0.42   0
  -2  -2 -17   12.22    0.49   0
  -2  -2 -16   36.89    0.59   0
  -2  -2  -6   56.29    0.42   0
  -1  -5   4  264.16    0.76   0
  -1  -3 -25    0.66    0.58   0
  -1  -1 -21    7.23    0.54   0
   0  -4   6  205.81    0.82   0
   0  -2 -27    0.24    0.72   0
   0   2 -16   38.69    0.66   0
   0   2 -15  182.57    1.17   0
   0   2 -14   13.09    0.41   0
   0   2  -8  225.32    0.91   0
   1 -15   8   28.41    0.67   0
   1 -11  10    4.45    0.40   0
   1  -5   9    0.27    0.19   0
   1   1 -25    1.55    0.57   0
   1   3 -18   30.93    0.68   0
   1   3 -17  201.24    1.32   0
   1   3  -6   66.87    0.44   0
   2  -6  11    0.42    0.34   0
   2  -4  10   26.27    0.44   0
   2   2 -25    9.10    0.56   0
   2   4 -18    1.27    0.32   0
   3 -11  13   16.31    0.57   0
   3  -5  12    0.79    0.27   0
   3   5 -18    1.55    0.38   0
   3   5 -17    0.43    0.28   0
   4 -10  14    5.52    0.61   0
   4  -8  14   11.48    0.58   0
   4   4 -25    0.57    0.48   0
   4   6 -15   31.90    0.56   0
   4   6 -14   23.09    0.47   0
   4   6 -13  190.20    1.05   0
   4   6 -12   22.42    0.38   0
   4   6 -11    5.96    0.22   0
   4   6 -10    8.73    0.27   0
   5   5 -24   11.44    0.58   0
   6  -6  15   -0.01    0.37   0
   6  -4  14    4.95    0.50   0
   7  -9  16    1.78    0.69   0
   7  -5  15    0.48    0.53   0
   7  -3  14    1.98    0.42   0
   7   1  10   16.83    0.43   0
   7   5   2   10.50    0.23   0
   7   7 -19    3.68    0.44   0
   8  -4  15   13.70    0.62   0
  10   2   9    3.63    0.47   0
  11   3   7    1.94    0.42   0
  11   5   3   18.73    0.44   0
  -3  -9 -21   17.53    0.67   0
  -3  -7 -20    1.38    0.46   0
  -3  -7 -19   12.84    0.48   0
  -3  -5 -16   16.47    0.44   0
  -3  -5  -7  244.55    0.87   0
  -2 -10   2   14.84    0.22   0
  -2  -4 -22    2.08    0.44   0
  -2  -2 -18   33.25    0.68   0
  -1  -1 -22    3.65    0.51   0
  -1  -1  -2 1077.18    1.01   0
   0 -10   8    8.32    0.30   0
   0  -6   7  229.10    1.00   0
   0   0 -24    0.89    0.41   0
   0   2 -17   46.44    0.68   0
   0   2  -7  313.06    1.01   0
   1 -13   9    0.01    0.39   0
   1  -9  10   41.36    0.60   0
   1  -3   7  241.26    0.97   0
   1   3 -19   38.32    0.74   0
   2 -14  10   -0.10    0.52   0
   2  -2   8  142.85    0.81   0
   2   2 -26    0.68    0.50   0
   2   4 -20    6.46    0.50   0
   2   4 -19    0.33    0.32   0
   3   5 -19    3.61    0.46   0
   3   5  -6   74.57    0.43   0
   4  -4  12    1.47    0.38   0
   4   4 -26   -0.21    0.49   0
   4   6 -17   41.70    0.68   0
   4   6 -16   30.92    0.53   0
   4   6  -9    9.41    0.24   0
   5   1   8   11.27    0.35   0
   6 -10  15    1.19    0.70   0
   6  -8  15   24.98    0.83   0
   7  -1  12   14.78    0.47   0
   7   7 -20   16.43    0.53   0
   9  -3  14   11.42    0.61   0
   9   3   7    0.47    0.35   0
  10  -2  13   10.33    0.72   0
  10   6   0    7.25    0.27   0
  10   8 -12   16.74    0.35   0
  11   1  10    0.03    0.42   0
  -3  -7 -21    9.96    0.57   0
  -3  -5 -18    4.42    0.43   0
  -3  -5  -6  104.20    0.54   0
  -2  -4 -23    0.47    0.40   0
  -2  -2 -19    2.36    0.37   0
  -2  -2  -5  265.78    0.79   0
  -1 -15   2   22.55    0.41   0
  -1  -3 -26   -0.00    0.49   0
  -1  -1 -23    2.43    0.53   0
  -1   1 -15   37.54    0.65   0
  -1   1 -14   10.50    0.36   0
  -1   1 -13   10.35    0.33   0
  -1   1 -12    6.53    0.28   0
  -1   1 -11   18.87    0.36   0
  -1   1 -10  215.58    1.03   0
   0 -12   7   21.06    0.49   0
   0   2 -19    4.75    0.47   0
   0   2 -18   48.02    0.72   0
   1   1 -26   10.00    0.61   0
   1   1   1 1092.04    0.78   0
   1   3 -20   36.10    0.71   0
   1   3  -5  820.32    1.34   0
   2 -10  11   18.29    0.58   0
   2  -8  11   30.04    0.56   0
   2   2 -27    6.15    0.59   0
   2   4 -21   26.53    0.73   0
   3 -11  12   29.95    0.75   0
   3  -3  10    4.79    0.27   0
   3  -1   8  563.98    1.64   0
   3   5 -20   16.84    0.53   0
   4 -12  13    0.10    0.43   0
   4   6 -19    8.90    0.50   0
   4   6 -18   13.48    0.43   0
   4   6  -8   10.72    0.23   0
   5 -11  14    8.61    0.60   0
   5  -5  13    5.06    0.47   0
   5  -3  12    0.85    0.28   0
   6  -2  12    8.08    0.39   0
   6   0  10  242.40    1.34   0
   7  -9  15    0.86    0.66   0
   7  -3  13   55.32    0.92   0
   8  -6  15    1.43    0.48   0
   8  -4  14   -1.09    0.55   0
   9  -1  12   41.18    0.78   0
  10  -4  14    0.29    0.67   0
  10   8 -11    0.54    0.20   0
  -3  -7 -22    0.52    0.54   0
  -3  -5 -19    0.18    0.33   0
  -2 -12   1   -0.11    0.14   0
  -2  -4 -24   17.22    0.64   0
  -2  -2 -21   30.98    0.77   0
  -2  -2 -20   -0.41    0.34   0
  -1  -9   5   20.37    0.33   0
  -1  -1 -24    0.10    0.54   0
  -1   1 -17  109.64    1.06   0
  -1   1 -16  128.00    1.05   0
  -1   1  -9  612.07    1.61   0
   0   0 -26    0.22    0.60   0
   0   2 -20    1.65    0.36   0
   0   2  -6    3.04    0.14   0
   1 -15   7   -0.00    0.34   0
   1 -11   9    6.46    0.40   0
   1  -7   9   85.17    0.74   0
   1  -5   8    8.65    0.32   0
   1   1 -27    2.40    0.56   0
   1   3 -22   -0.76    0.50   0
   1   3 -21   -1.05    0.36   0
   2  -6  10   66.26    0.73   0
   3 -13  11   15.16    0.70   0
   3  -9  12    1.04    0.35   0
   3  -5  11   50.04    0.65   0
   3   5 -22    1.47    0.52   0
   3   5 -21   20.52    0.59   0
   4  -8  13   21.70    0.60   0
   4  -2  10   40.48    0.56   0
   4   0   8   37.61    0.47   0
   4   6 -20   46.10    0.83   0
   5  -1  10  196.31    1.17   0
   5   7 -16    6.90    0.39   0
   5   7 -15    2.03    0.35   0
   5   7 -14    0.80    0.29   0
   5   7 -13   51.10    0.60   0
   5   7 -12   73.38    0.65   0
   6  -6  14    4.42    0.43   0
   6   2   7   20.26    0.37   0
   7  -5  14    7.32    0.49   0
   7  -1  11   18.36    0.56   0
   7   1   9  105.17    0.90   0
   8  -8  15   13.47    0.71   0
   8   2   8    2.37    0.27   0
   8   8 -16    3.62    0.35   0
   8   8 -15   41.04    0.60   0
   8   8 -14    2.52    0.30   0
   8   8 -13    1.57    0.28   0
   9  -5  14   23.50    0.87   0
  10   2   8    1.83    0.41   0
  10   8 -10   27.07    0.31   0
  11   1   9    1.74    0.52   0
  11   3   6    7.44    0.47   0
  11   5   2    0.18    0.27   0
  -3  -7 -23    0.57    0.61   0
  -3  -5 -21   14.99    0.65   0
  -3  -3 -15   81.05    0.86   0
  -3  -3 -14    5.93    0.40   0
  -3  -3 -12   58.46    0.65   0
  -3  -3 -11   50.34    0.56   0
  -2 -14  -1   15.71    0.25   0
  -2  -4 -25    3.91    0.51   0
  -2  -2 -22   -0.01    0.53   0
  -1  -1 -25   17.55    0.76   0
  -1   1 -19    3.91    0.49   0
  -1   1 -18  153.35    1.23   0
  -1   1  -8  384.52    1.21   0
   0 -10   7   19.29    0.43   0
   0  -8   7   10.96    0.33   0
   0   2 -22    9.68    0.59   0
   0   2 -21   18.56    0.58   0
   1 -13   8    0.42    0.29   0
   1  -9   9   13.01    0.38   0
   1   3 -23   31.56    0.86   0
   2 -12  10    3.49    0.36   0
   2   4 -23    3.05    0.45   0
   3   1   5   70.15    0.47   0
   3   5 -23    5.30    0.63   0
   4  -6  12  182.91    1.35   0
   4   6 -21    4.32    0.42   0
   4   6  -7    3.24    0.15   0
   5   3   4    6.39    0.21   0
   5   7 -18    0.63    0.41   0
   5   7 -17   31.92    0.61   0
   5   7 -11  143.92    0.83   0
   6  -8  14   13.18    0.59   0
   6   4   3    6.03    0.19   0
   7  -7  14    2.58    0.61   0
   8  -2  12    0.23    0.34   0
   8   0  10    6.98    0.49   0
   8   8 -18    4.96    0.46   0
   8   8 -17   -0.38    0.34   0
   8   8 -12   19.69    0.37   0
   9  -1  11    3.08    0.51   0
   9   1   9   12.37    0.52   0
  10  -4  13   11.56    0.77   0
  10  -2  12    0.38    0.46   0
  10   0  10    0.56    0.54   0
  11  -1  11    3.72    0.49   0
  12   2   7    0.92    0.41   0
  -4 -10 -13    0.08    0.24   0
  -4  -8 -14   10.42    0.39   0
  -3  -7  -3   22.41    0.15   0
  -3  -5 -22    5.48    0.56   0
  -3  -5  -5   93.83    0.46   0
  -3  -3 -18   33.99    0.69   0
  -3  -3 -17  114.03    1.08   0
  -3  -3 -16   97.49    0.92   0
  -3  -3 -10    4.99    0.23   0
  -2  -4 -26    0.23    0.51   0
  -2  -2 -23    2.22    0.55   0
  -2   0 -14   67.88    0.76   0
  -1  -1 -26    3.19    0.69   0
  -1   1 -21    7.32    0.55   0
  -1   1 -20   16.52    0.54   0
  -1   1  -7  843.82    1.68   0
   0 -14   5    2.82    0.34   0
   0 -12   6   25.97    0.49   0
   0  -4   5   94.53    0.52   0
   0  -2   3   22.44    0.22   0
   0   2 -23   33.14    0.85   0
   0   2  -5   63.97    0.41   0
   1 -15   6   25.16    0.63   0
   1  -1   4 1272.68    1.64   0
   1   3 -24   37.50    0.92   0
   2 -10  10   25.92    0.59   0
   2  -8  10    5.89    0.40   0
   2  -2   7  103.83    0.66   0
   2   4 -24    4.54    0.49   0
   3 -11  11   24.73    0.69   0
   3   5 -24    9.17    0.69   0
   3   5  -5   34.20    0.26   0
   4 -10  12   -0.46    0.48   0
   4  -8  12   11.88    0.57   0
   4  -4  11  103.04    0.93   0
   4   6 -23    0.60    0.51   0
   4   6 -22    3.85    0.44   0
   5  -9  13   11.96    0.54   0
   5   7 -20   15.08    0.56   0
   5   7 -19   28.90    0.61   0
   5   7 -10   99.31    0.65   0
   6  -6  13    1.49    0.50   0
   6  -2  11   18.21    0.48   0
   7  -9  14    9.61    0.64   0
   7  -3  12   16.79    0.61   0
   8  -8  14   52.26    1.12   0
   8  -4  13    6.52    0.49   0
   8   4   4   23.77    0.41   0
   8   6  -1   11.79    0.19   0
   8   8 -11   18.50    0.32   0
   9  -7  14    0.03    0.56   0
   9   3   6    8.60    0.34   0
   9   5   2   26.31    0.40   0
  12   4   3    6.43    0.43   0
  12   6  -2    2.20    0.29   0
  -4 -10 -15   -0.03    0.30   0
  -4 -10 -12    0.16    0.22   0
  -4 -10 -11    0.06    0.21   0
  -4  -8 -17    7.73    0.45   0
  -4  -8 -16    5.92    0.40   0
  -4  -8 -12   13.51    0.36   0
  -4  -8 -11  124.96    0.82   0
  -3  -5 -23   14.87    0.68   0
  -3  -3 -19    5.09    0.38   0
  -2  -2 -24   45.20    0.90   0
  -2  -2  -4 1092.05    1.44   0
  -2   0 -18    1.22    0.41   0
  -2   0 -16  207.24    1.32   0
  -2   0 -12  253.94    1.23   0
  -1 -15   1    5.70    0.29   0
  -1  -1 -27   14.08    0.83   0
  -1   1 -22    3.98    0.56   0
   0  -6   6  110.00    0.66   0
   0   2 -24   33.44    0.88   0
   1 -11   8    0.53    0.34   0
   1  -7   8   50.22    0.60   0
   1  -3   6  204.23    0.84   0
   1   3 -25    0.95    0.60   0
   1   3  -4  230.14    0.64   0
   2 -14   8    1.79    0.46   0
   2   4  -4   13.15    0.16   0
   3  -5  10   34.31    0.59   0
   3  -3   9    7.97    0.30   0
   3   3   1   41.65    0.21   0
   3   5 -25   -0.06    0.61   0
   4   6 -24    1.68    0.61   0
   5   7 -21   14.20    0.61   0
   5   7  -9   63.74    0.50   0
   6 -10  13    2.36    0.66   0
   6  -4  12    7.75    0.43   0
   7  -1  10   16.49    0.54   0
   7   1   8    7.48    0.40   0
   7   5   1   71.58    0.45   0
   8   2   7   80.83    0.82   0
   9  -5  13    0.64    0.47   0
   9  -3  12    5.29    0.50   0
  10  -2  11    0.41    0.54   0
  10   6  -1   64.46    0.53   0
  11  -1  10    0.08    0.53   0
  11   1   8    9.20    0.55   0
  11   3   5   29.37    0.64   0
  11   7  -5    4.02    0.17   0
  12   2   6    6.47    0.53   0
  -4 -10 -18   51.13    0.79   0
  -4 -10 -10   83.74    0.61   0
  -4  -8 -19   32.38    0.70   0
  -4  -8 -18   -0.34    0.30   0
  -4  -8 -10  192.05    0.93   0
  -4  -6 -16    9.24    0.42   0
  -4  -6 -15    7.39    0.40   0
  -4  -6 -14   44.47    0.64   0
  -4  -6 -13   84.27    0.78   0
  -3  -5 -24    2.32    0.46   0
  -3  -3 -21   -0.16    0.52   0
  -3  -3 -20   14.84    0.53   0
  -2  -2 -25    3.77    0.55   0
  -2   0 -20   22.09    0.68   0
  -2   0 -10    2.33    0.21   0
  -1   1 -23    1.63    0.44   0
  -1   1  -6  339.96    1.01   0
   0   2 -25    0.67    0.50   0
   1 -13   7    7.79    0.37   0
   1  -5   7   43.94    0.50   0
   1   3 -26    0.76    0.52   0
   2 -12   9    3.49    0.37   0
   2  -6   9   18.26    0.40   0
   2  -4   8    8.15    0.31   0
   2   4 -26    0.20    0.51   0
   4 -14  10   14.91    0.75   0
   4  -6  11   17.58    0.54   0
   4  -2   9   90.69    0.77   0
   5 -11  12   29.33    0.77   0
   5  -7  12    3.60    0.48   0
   5   7 -23   -0.93    0.54   0
   5   7 -22    0.19    0.41   0
   6 -12  12   -0.30    0.66   0
   6   2   6   45.64    0.50   0
   7  -9  13    2.12    0.66   0
   7   3   5   17.61    0.33   0
   8  -6  13   -0.24    0.44   0
   8  -2  11    9.21    0.46   0
   9  -7  13    7.25    0.76   0
   9  -1  10   52.84    0.90   0
   9   1   8   12.29    0.50   0
  10  -4  12    4.57    0.59   0
  10   8  -9    6.56    0.13   0
  11  -3  11    0.71    0.70   0
  11   5   1   20.75    0.45   0
  12   0   8   80.95    1.17   0
  -4 -12 -15   23.44    0.49   0
  -4 -12 -14    6.03    0.34   0
  -4 -12 -13    0.19    0.25   0
  -4 -12 -12    0.50    0.24   0
  -4 -10  -9    7.85    0.24   0
  -4  -8 -20   26.13    0.70   0
  -4  -8  -9    0.37    0.17   0
  -4  -6 -17    1.26    0.29   0
  -3  -5 -25   -0.14    0.50   0
  -3  -3 -22   -0.07    0.38   0
  -2 -10   1   86.56    0.44   0
  -2  -2 -26   -0.33    0.51   0
  -1   1 -25   16.03    0.77   0
  -1   1 -24    0.37    0.44   0
   0 -14   4   20.77    0.48   0
   0 -10   6  107.95    0.78   0
   0  -8   6  269.66    1.14   0
   0   2 -26   13.08    0.67   0
   1 -15   5    6.07    0.44   0
   1   3 -27    0.29    0.52   0
   2 -10   9   59.44    0.80   0
   2  -8   9   19.58    0.49   0
   3 -11  10    8.85    0.45   0
   3  -7  10   51.74    0.74   0
   4  -8  11  125.80    1.20   0
   5 -13  11    2.83    0.53   0
   5  -9  12   10.60    0.52   0
   5  -5  11    6.07    0.46   0
   5  -3  10    2.00    0.39   0
   6  -2  10   10.31    0.41   0
   6   8 -19    1.96    0.41   0
   6   8 -17   14.54    0.49   0
   6   8 -16    5.28    0.36   0
   6   8 -15   16.07    0.44   0
   6   8 -14   23.40    0.46   0
   7  -5  12    0.89    0.36   0
   7  -3  11   37.62    0.70   0
   8  -8  13    3.52    0.55   0
   9  -5  12   36.72    0.92   0
   9   3   5    6.67    0.38   0
  -4 -12 -11    3.91    0.24   0
  -4  -8 -21    5.27    0.46   0
  -4  -6 -20    0.94    0.45   0
  -4  -6 -19   16.40    0.52   0
  -4  -6 -10   16.30    0.36   0
  -3  -5  -4   -0.12    0.10   0
  -3  -3 -24   14.80    0.77   0
  -3  -3 -23    0.60    0.45   0
  -3  -3  -7  234.21    0.89   0
  -2 -12   0   15.71    0.24   0
  -2  -8   1  141.05    0.47   0
  -2   0 -22    1.45    0.39   0
  -2   0  -8  342.38    1.17   0
  -1   1 -26    4.09    0.70   0
   0   2 -27    4.41    0.60   0
   0   4 -18    2.78    0.44   0
   0   4 -17    7.01    0.47   0
   0   4 -16    9.94    0.46   0
   0   4 -15    3.47    0.37   0
   0   4 -14   54.41    0.70   0
   1   5 -19   30.40    0.71   0
   1   5 -18   -0.81    0.42   0
   1   5 -17   39.83    0.64   0
   1   5 -16   -0.51    0.27   0
   1   5 -15    0.72    0.26   0
   1   5 -14    6.18    0.31   0
   1   5 -13   31.66    0.54   0
   2 -14   7    0.49    0.48   0
   2 -12   8   11.82    0.50   0
   2   0   4  686.85    1.28   0
   2   2   1  210.24    0.40   0
   2   6 -18    3.20    0.42   0
   2   6 -17    1.23    0.39   0
   2   6 -16   13.87    0.49   0
   2   6 -15    1.40    0.33   0
   3 -13   9    0.48    0.39   0
   3  -9  10   20.32    0.53   0
   4 -14   9    4.41    0.62   0
   4 -12  10    4.37    0.56   0
   5 -11  11    0.23    0.54   0
   5   7  -8   35.45    0.34   0
   6  -8  12    8.34    0.48   0
   6  -4  11    0.55    0.30   0
   6   0   8   31.42    0.50   0
   6   8 -20    3.93    0.49   0
   6   8 -13   37.56    0.50   0
   7 -11  12    4.46    0.70   0
   7  -7  12   14.59    0.69   0
   8  -6  12   20.72    0.76   0
   8   4   3   44.07    0.51   0
   8   8  -9    2.37    0.16   0
   9   5   1  145.87    0.82   0
  10  -6  12   -0.29    0.55   0
  10   2   6    5.97    0.45   0
  11  -1   9    1.24    0.43   0
  11   1   7    6.33    0.42   0
  -4  -8  -8    9.71    0.23   0
  -4  -6  -9    0.28    0.18   0
  -4  -4 -17   69.37    0.88   0
  -4  -4 -16   19.62    0.56   0
  -3  -3 -25    1.17    0.63   0
  -3  -1 -19    5.30    0.53   0
  -3  -1 -18   89.32    0.98   0
  -3  -1 -17    0.68    0.32   0
  -3  -1 -16  346.51    1.70   0
  -3  -1 -14  252.42    1.36   0
  -3  -1 -13   84.57    0.78   0
  -2 -14  -2    1.86    0.18   0
  -2   0 -24    3.19    0.46   0
  -1 -15   0    0.11    0.24   0
  -1 -13   2    1.37    0.22   0
  -1   1 -27   12.94    0.81   0
  -1   3 -17  104.55    1.04   0
  -1   3 -16   -0.22    0.41   0
  -1   3 -15   47.27    0.69   0
   0   2  -4  420.70    0.90   0
   0   4 -21   11.66    0.62   0
   0   4 -20    3.99    0.40   0
   0   4 -19    0.01    0.34   0
   0   4 -13    0.63    0.22   0
   0   4 -12   73.40    0.72   0
   1 -13   6    1.56    0.29   0
   1   5 -21   20.77    0.69   0
   1   5 -12    5.34    0.27   0
   2  -2   6   54.31    0.46   0
   2   6 -21   28.07    0.74   0
   2   6 -20    0.86    0.44   0
   2   6 -19    1.08    0.32   0
   2   6 -14    7.50    0.32   0
   2   6 -13   29.77    0.52   0
   3 -15   7   -0.12    0.53   0
   3  -5   9    1.64    0.25   0
   3  -3   8  267.76    1.21   0
   3   1   4   26.30    0.28   0
   4  -6  10   17.31    0.53   0
   5 -13  10    8.49    0.69   0
   5  -9  11    8.47    0.62   0
   5  -7  11   30.42    0.65   0
   5   1   6  740.09    1.85   0
   5   3   3  214.71    0.79   0
   6 -12  11    2.38    0.55   0
   6   4   2    5.87    0.18   0
   6   8 -12    1.17    0.22   0
   7  -1   9  104.88    0.97   0
   8 -10  12    1.52    0.56   0
   8  -8  12    1.93    0.63   0
   8  -4  11   10.76    0.50   0
   9  -7  12    0.96    0.52   0
   9  -1   9   11.62    0.59   0
  10   0   8   66.94    0.89   0
  11  -3  10    2.44    0.53   0
  11   3   4   33.80    0.61   0
  -4 -12 -10    4.01    0.21   0
  -4  -6 -23   12.55    0.61   0
  -4  -4 -20    6.35    0.55   0
  -4  -4 -19    9.15    0.45   0
  -4  -4 -12    1.76    0.30   0
  -3  -3  -6  175.15    0.73   0
  -3  -1 -22   12.52    0.63   0
  -3  -1 -21    0.87    0.38   0
  -3  -1 -20    0.40    0.38   0
  -3  -1 -11   28.18    0.48   0
  -2   0 -26   42.70    1.06   0
  -1   3 -21   48.68    0.91   0
  -1   3 -20    0.17    0.48   0
  -1   3 -19    1.69    0.36   0
  -1   3 -18   54.11    0.78   0
  -1   3 -14   33.46    0.55   0
  -1   3 -13   74.13    0.74   0
   0 -14   3    9.27    0.38   0
   0  -6   5   81.99    0.55   0
   0   4 -23   12.76    0.68   0
   0   4 -22    9.67    0.52   0
   0   4 -11   27.85    0.43   0
   1 -15   4    1.77    0.40   0
   1  -9   7   50.13    0.59   0
   1   5 -23   15.27    0.69   0
   1   5 -22    0.04    0.43   0
   1   5 -11   13.46    0.32   0
   2 -10   8   10.29    0.45   0
   2  -6   8  115.86    0.85   0
   2   6 -23    7.83    0.63   0
   2   6 -22   10.37    0.62   0
   2   6 -12   39.98    0.51   0
   3 -13   8   23.58    0.72   0
   3 -11   9    4.75    0.38   0
   3  -1   6  585.29    1.53   0
   3   5  -4    2.41    0.09   0
   3   7 -20    4.95    0.49   0
   3   7 -19   11.62    0.55   0
   3   7 -18    4.96    0.42   0
   3   7 -17    2.29    0.29   0
   3   7 -16    0.24    0.33   0
   3   7 -15   17.06    0.48   0
   4 -10  10   86.19    1.06   0
   4  -8  10  190.47    1.40   0
   4  -4   9   54.78    0.71   0
   4   0   6  529.02    1.52   0
   5  -5  10   19.35    0.56   0
   6 -10  11    1.15    0.60   0
   6  -6  11   62.25    0.88   0
   6  -2   9   62.96    0.79   0
   6   2   5  102.86    0.73   0
   6   8 -11   70.67    0.57   0
   7 -11  11   17.10    0.82   0
   7  -5  11   -0.50    0.33   0
   7  -3  10    4.79    0.37   0
   7   3   4   28.09    0.43   0
   8   0   8  161.60    1.19   0
   9  -5  11    2.12    0.49   0
   9  -3  10    5.46    0.60   0
  10  -6  11    5.28    0.78   0
  10   6  -2   16.95    0.32   0
  11   5   0    8.58    0.35   0
  -4  -6  -8   47.28    0.44   0
  -4  -4 -22   11.50    0.67   0
  -4  -4 -21    4.99    0.45   0
  -3  -1 -23   -0.26    0.57   0
  -3  -1 -10    0.35    0.25   0
  -2  -2  -3   19.78    0.18   0
  -2   2 -18   32.62    0.69   0
  -2   2 -17   11.77    0.53   0
  -2   2 -16   37.81    0.68   0
  -1   3 -23    0.07    0.56   0
  -1   3 -22   11.09    0.55   0
  -1   3 -12  152.80    0.98   0
  -1   3 -11    9.39    0.35   0
   0 -10   5   17.30    0.35   0
   0   4 -24    9.16    0.68   0
   0   4 -10    3.08    0.27   0
   1  -5   6  241.16    1.02   0
   1  -3   5    7.82    0.19   0
   1   5 -25   15.35    0.79   0
   1   5 -10   25.94    0.39   0
   2 -14   6   17.32    0.60   0
   2  -8   8   41.95    0.58   0
   2  -4   7   22.54    0.36   0
   2   6 -24    0.30    0.54   0
   2   6 -11    3.56    0.22   0
   3  -9   9   74.98    0.85   0
   3   7 -22    0.18    0.53   0
   3   7 -21   34.77    0.73   0
   3   7 -14   35.91    0.53   0
   3   7 -13   20.52    0.44   0
   4 -14   8   10.09    0.68   0
   5 -11  10    4.04    0.58   0
   5   7  -7  133.77    0.55   0
   6 -12  10    3.64    0.66   0
   6  -4  10   75.13    0.87   0
   7  -9  11    3.32    0.61   0
   7  -7  11    1.36    0.50   0
   8 -10  11    4.45    0.71   0
   8  -8  11    0.71    0.58   0
   8  -6  11    1.28    0.43   0
   8  -2   9   17.69    0.60   0
   9  -7  11    7.61    0.70   0
  10  -2   9    2.61    0.44   0
  10   2   5   68.96    0.85   0
  11  -3   9    2.38    0.67   0
  11   1   6    4.13    0.38   0
  12   2   4    0.71    0.47   0
  12   4   1   19.05    0.52   0
  -4  -8  -7   56.87    0.40   0
  -4  -4 -24    0.55    0.59   0
  -4  -4 -23    2.70    0.47   0
  -4  -4 -10   15.68    0.36   0
  -3  -1 -25   19.96    0.88   0
  -3  -1 -24   10.70    0.60   0
  -3  -1  -9   84.31    0.66   0
  -2   2 -21   32.05    0.80   0
  -2   2 -20    1.20    0.36   0
  -2   2 -19    2.68    0.37   0
  -2   2 -14   94.00    0.87   0
  -1   3 -24    0.89    0.44   0
   0 -12   4    7.78    0.33   0
   0  -8   5   56.74    0.51   0
   0   4 -26   30.86    0.96   0
   0   4 -25    3.57    0.55   0
   1 -13   5    6.50    0.43   0
   1 -11   6   17.02    0.45   0
   1   5 -26    1.01    0.66   0
   1   5  -9  343.49    1.23   0
   2 -12   7    2.74    0.33   0
   2   6 -10   61.68    0.58   0
   3 -15   6    7.05    0.64   0
   3   7 -24   28.03    0.90   0
   3   7 -23    2.23    0.44   0
   3   7 -12   40.58    0.53   0
   4   6  -5    3.57    0.10   0
   4   8 -19    7.35    0.48   0
   4   8 -18   10.58    0.49   0
   4   8 -17   67.85    0.84   0
   5 -13   9   17.81    0.67   0
   5  -9  10   18.56    0.65   0
   5  -7  10    8.55    0.43   0
   6   8 -10   28.36    0.37   0
   7   5   0   11.97    0.22   0
   7   9 -18    0.42    0.37   0
   8   2   5    4.70    0.36   0
   8   6  -2   13.63    0.21   0
   9  -1   8   12.97    0.58   0
  11   3   3    0.27    0.34   0
  12   0   6   14.21    0.58   0
  -4 -12  -9    0.89    0.14   0
  -4 -10  -7   12.54    0.20   0
  -4  -2 -20   33.51    0.78   0
  -4  -2 -19    5.22    0.53   0
  -4  -2 -18    0.12    0.42   0
  -4  -2 -16    3.16    0.41   0
  -3  -1 -26    1.97    0.56   0
  -2   0  -6   55.90    0.43   0
  -2   2 -23    0.60    0.43   0
  -2   2 -22    0.79    0.39   0
  -2   2 -12    0.01    0.23   0
  -1 -15  -1    7.38    0.31   0
  -1 -13   1    3.31    0.22   0
  -1   3 -26    0.40    0.70   0
  -1   3 -25    0.72    0.47   0
  -1   3 -10   31.44    0.44   0
   0   4  -9  103.60    0.70   0
   1 -15   3   23.59    0.58   0
   1  -1   3  202.08    0.61   0
   2   4  -3   60.08    0.27   0
   3  -5   8   59.73    0.65   0
   3  -3   7  228.93    1.09   0
   3   7 -11    7.15    0.30   0
   4 -10   9    7.78    0.45   0
   4   8 -22   32.76    0.84   0
   4   8 -21   -0.87    0.48   0
   4   8 -20    3.26    0.40   0
   4   8 -16    1.42    0.28   0
   4   8 -15    4.64    0.37   0
   5  -1   7    1.75    0.30   0
   5   1   5    1.48    0.23   0
   6 -10  10    7.22    0.53   0
   6  -8  10   47.40    0.91   0
   6  -6  10   27.82    0.63   0
   7 -11  10   -0.09    0.50   0
   7  -5  10    0.41    0.35   0
   7   9 -17   10.31    0.44   0
   7   9 -16    0.85    0.33   0
   8   4   2    1.21    0.21   0
   9  -5  10    0.67    0.44   0
   9   1   6   39.91    0.63   0
   9   5   0    1.08    0.22   0
   9   9 -14    1.80    0.26   0
  10  -6  10   -0.07    0.51   0
  10  -2   8    2.14    0.51   0
  11  -1   7    6.29    0.55   0
  -5  -9 -19   24.18    0.68   0
  -5  -9 -17   37.09    0.70   0
  -5  -9 -16   16.12    0.52   0
  -5  -9 -15    6.62    0.37   0
  -5  -7 -17   26.28    0.63   0
  -5  -7 -16   -0.16    0.39   0
  -5  -7 -15   17.40    0.49   0
  -4  -4  -9   57.66    0.53   0
  -4  -2 -23    0.00    0.56   0
  -4  -2 -22   -1.02    0.51   0
  -4  -2 -21    6.60    0.47   0
  -4  -2 -13   43.25    0.64   0
  -3  -3  -5    1.62    0.14   0
  -3  -1  -8  561.08    1.55   0
  -3   1 -21    0.47    0.51   0
  -3   1 -20   -0.61    0.49   0
  -3   1 -19    6.68    0.54   0
  -3   1 -18   85.99    0.98   0
  -3   1 -17   -0.20    0.45   0
  -3   1 -16  340.73    1.78   0
  -3   1 -15    7.11    0.47   0
  -2 -12  -1    8.91    0.21   0
  -2   2 -25    1.53    0.62   0
  -2   2 -24   35.61    0.86   0
  -2   2 -11  288.66    1.31   0
  -1   1  -4 1282.48    1.66   0
  -1   3  -9   93.21    0.70   0
   0 -14   2    0.66    0.31   0
   1  -9   6   -0.07    0.21   0
   1  -7   6   32.80    0.44   0
   2 -10   7    1.37    0.27   0
   2  -6   7   40.45    0.51   0
   2   6  -9   24.11    0.37   0
   3  -9   8   49.73    0.75   0
   4 -14   7    2.60    0.48   0
   4 -12   8   -0.17    0.39   0
   4  -8   9    0.65    0.30   0
   4  -4   8  118.06    0.90   0
   4  -2   7  282.13    1.24   0
   4   2   3  306.61    0.89   0
   4   8 -23    8.28    0.54   0
   4   8 -14   16.18    0.43   0
   5 -13   8    0.41    0.60   0
   5 -11   9   17.50    0.62   0
   5  -3   8  102.74    0.91   0
   6 -12   9    6.99    0.60   0
   6  -2   8  221.36    1.31   0
   7  -9  10   30.83    0.78   0
   7  -7  10    0.45    0.37   0
   7   9 -15    9.28    0.38   0
   8 -10  10   -0.05    0.51   0
   8  -8  10   13.32    0.71   0
   8  -6  10   14.53    0.57   0
   8   8  -8   10.63    0.13   0
   9  -9  10    6.67    0.65   0
   9   7  -5    1.45    0.11   0
  11  -3   8    0.39    0.46   0
  11   5  -1    5.35    0.32   0
  12   2   3    1.50    0.46   0
  12   4   0   -0.28    0.38   0
  -5  -9 -14    7.91    0.38   0
  -5  -7 -21   -0.04    0.39   0
  -5  -7 -14    2.72    0.36   0
  -5  -5 -19   40.07    0.79   0
  -5  -5 -18   41.27    0.75   0
  -5  -5 -17    3.06    0.41   0
  -4  -2 -24   17.08    0.80   0
  -3   1 -23    1.47    0.61   0
  -3   1 -22   10.31    0.54   0
  -3   1 -14  254.42    1.41   0
  -2 -10   0   -0.05    0.12   0
  -2   2 -26   -0.08    0.52   0
  -2   2 -10   -0.06    0.26   0
   0 -10   4    6.78    0.29   0
   0  -2   2 1490.22    1.35   0
   0   2  -3   23.89    0.23   0
   0   4  -8  279.17    1.07   0
   1 -13   4   12.31    0.45   0
   1   5  -8    0.63    0.13   0
   2  -8   7  199.97    1.17   0
   2  -4   6    0.46    0.22   0
   3 -15   5    0.03    0.41   0
   3   7 -10    2.73    0.23   0
   4   8 -13   42.72    0.56   0
   5  -7   9    4.66    0.45   0
   6 -10   9   11.03    0.65   0
   6   0   6  106.80    0.84   0
   6   2   4   11.85    0.32   0
   7 -11   9    0.80    0.69   0
   7   3   3  101.79    0.70   0
   7   9 -14    0.23    0.25   0
   8  -4   9   -0.20    0.36   0
   8  -2   8    2.41    0.37   0
   9  -5   9    0.45    0.57   0
   9  -1   7    2.00    0.48   0
   9   9 -13    0.05    0.22   0
  10  -8   9    0.77    0.72   0
  10  -6   9    0.71    0.63   0
  10   0   6    1.98    0.34   0
  10   2   4   14.89    0.44   0
  11   3   2   19.57    0.54   0
  -5 -11 -16    0.41    0.34   0
  -5  -9 -13   12.18    0.37   0
  -5  -7 -13   68.16    0.71   0
  -5  -5 -22    7.18    0.66   0
  -5  -5 -21    3.63    0.45   0
  -5  -5 -20    0.54    0.38   0
  -5  -5 -16    0.16    0.29   0
  -5  -5 -15   49.78    0.72   0
  -4  -8  -6   51.09    0.34   0
  -4  -2 -25    6.15    0.60   0
  -4  -2 -11  138.37    0.94   0
  -3   1 -25   21.14    0.87   0
  -3   1 -24    9.47    0.61   0
  -3   1 -13   87.56    0.82   0
  -3   1 -12   44.11    0.62   0
  -1   3  -8   39.48    0.46   0
   0 -12   3    2.40    0.27   0
   0  -6   4    6.94    0.19   0
   1 -11   5    1.52    0.24   0
   1  -5   5  179.63    0.85   0
   2   6  -8   44.71    0.44   0
   3 -13   6    1.63    0.44   0
   3  -1   5   73.08    0.53   0
   4 -14   6   12.41    0.71   0
   4 -10   8  101.04    1.05   0
   4   8 -12    2.74    0.26   0
   5 -11   8    1.05    0.50   0
   5   3   2    1.79    0.15   0
   5   9 -21   14.59    0.67   0
   5   9 -20    1.53    0.49   0
   5   9 -19    5.41    0.50   0
   5   9 -18   23.41    0.62   0
   6 -12   8    5.88    0.64   0
   6  -8   9   49.97    0.90   0
   6   4   1   13.87    0.23   0
   7  -5   9   18.59    0.55   0
   7  -1   7    2.00    0.28   0
   7   9 -13    9.72    0.33   0
   8 -10   9    3.48    0.56   0
   8  -6   9    7.15    0.63   0
   8   0   6  180.64    1.25   0
   8   2   4   26.80    0.50   0
   9  -9   9   14.90    0.81   0
   9  -7   9   16.49    0.77   0
   9   1   5    1.47    0.37   0
  10  -4   8    5.80    0.64   0
  10  -2   7    2.87    0.54   0
  10   6  -3    2.53    0.23   0
  11  -5   8    2.85    0.57   0
  11  -3   7    1.83    0.57   0
  11  -1   6    3.97    0.44   0
  12  -2   6    6.19    0.52   0
  -5 -11 -15   21.77    0.47   0
  -5 -11 -14    8.33    0.37   0
  -5  -5 -23    5.89    0.55   0
  -5  -5 -14   42.18    0.60   0
  -5  -5 -13    4.91    0.35   0
  -4  -2 -10   41.23    0.53   0
  -4   0 -20   25.06    0.75   0
  -4   0 -18  115.92    1.19   0
  -3  -5  -3   18.71    0.16   0
  -3  -1  -7    3.64    0.18   0
  -3   1 -26    4.62    0.61   0
  -2  -6   0    0.31    0.05   0
  -2   2  -9  225.91    1.06   0
  -1   5 -22    4.18    0.64   0
  -1   5 -21   43.95    0.90   0
  -1   5 -20    7.70    0.60   0
  -1   5 -19   87.68    1.04   0
  -1   5 -18    9.42    0.55   0
  -1   5 -17   50.01    0.81   0
   0  -8   4   53.66    0.48   0
   0   4  -7   86.18    0.58   0
   0   6 -23   -0.02    0.61   0
   0   6 -22    5.56    0.62   0
   0   6 -21    5.97    0.47   0
   0   6 -20   42.44    0.78   0
   0   6 -19   35.14    0.70   0
   0   6 -18    2.52    0.37   0
   0   6 -17   73.27    0.93   0
   0   6 -16    9.73    0.49   0
   1 -15   2    7.82    0.38   0
   1  -3   4    3.85    0.19   0
   1   5  -7    1.73    0.18   0
   1   7 -20   35.58    0.80   0
   1   7 -19    6.77    0.53   0
   1   7 -18    4.92    0.46   0
   2 -14   4   32.57    0.71   0
   2 -10   6    6.29    0.40   0
   3 -15   4    6.56    0.56   0
   3  -5   7  251.36    1.23   0
   3  -3   6  171.19    0.93   0
   3   7  -9  109.40    0.66   0
   4 -12   7    0.45    0.35   0
   5 -13   7    1.63    0.45   0
   5  -5   8   30.14    0.62   0
   5  -1   6  719.01    2.01   0
   5   9 -17    7.73    0.37   0
   5   9 -16    3.97    0.39   0
   6   6  -3   11.65    0.10   0
   7  -7   9   15.38    0.56   0
   7   1   5   49.03    0.58   0
  12   0   4    4.72    0.57   0
  12   2   2    0.73    0.42   0
  12   4  -1    0.22    0.39   0
  -5  -7 -11   30.83    0.46   0
  -5  -5 -12   68.49    0.70   0
  -5  -3 -22   10.51    0.69   0
  -5  -3 -21    2.65    0.56   0
  -5  -3 -20   22.59    0.63   0
  -5  -3 -19    5.48    0.43   0
  -5  -3 -18   21.77    0.57   0
  -5  -3 -17    1.64    0.43   0
  -5  -3 -16   18.57    0.57   0
  -4 -12  -8    0.08    0.10   0
  -4  -6  -6   59.62    0.41   0
  -4   0 -24    1.22    0.61   0
  -4   0 -22   11.64    0.59   0
  -4   0 -16    0.80    0.29   0
  -3   1 -11   28.13    0.46   0
  -2   4 -22    2.93    0.58   0
  -2   4 -21    4.39    0.56   0
  -2   4 -20    2.90    0.51   0
  -2   4 -19   11.86    0.51   0
  -2   4 -18   14.76    0.59   0
  -2   4 -17   35.17    0.74   0
  -1 -15  -2    8.17    0.30   0
  -1 -13   0    2.45    0.23   0
  -1   5 -25   -0.11    0.66   0
  -1   5 -24    3.86    0.57   0
  -1   5 -23    7.60    0.55   0
  -1   5 -16   13.04    0.44   0
  -1   5 -15   25.46    0.58   0
   0 -14   1    1.02    0.31   0
   0   6 -25    0.42    0.68   0
   0   6 -24   60.09    1.05   0
   0   6 -15    0.12    0.26   0
   1  -9   5    2.45    0.23   0
   1  -7   5   37.19    0.47   0
   1   7 -25    2.92    0.67   0
   1   7 -24    2.62    0.63   0
   1   7 -23    5.68    0.54   0
   1   7 -17   11.90    0.43   0
   1   7 -16    0.89    0.37   0
   2 -12   5    0.40    0.36   0
   2  -6   6   33.14    0.49   0
   2   8 -21   -0.26    0.49   0
   2   8 -20   12.58    0.58   0
   3  -7   7  178.76    1.13   0
   4  -4   7   30.98    0.49   0
   4  -2   6  514.58    1.62   0
   4   8 -11    0.19    0.21   0
   5  -7   8  139.85    1.20   0
   5   7  -6    8.44    0.15   0
   5   9 -15    9.10    0.40   0
   6 -10   8   55.80    1.00   0
   7 -11   8   10.81    0.61   0
   8 -10   8    9.33    0.74   0
   8  -4   8    7.12    0.44   0
   8   4   1   10.00    0.28   0
   9  -9   8   32.71    0.97   0
   9  -5   8   14.41    0.58   0
   9  -1   6   38.90    0.75   0
  10  -8   8   13.81    0.71   0
  10  -6   8   28.55    0.83   0
  10   2   3   17.32    0.51   0
  11  -5   7    0.53    0.71   0
  11   5  -2    5.27    0.32   0
  12  -2   5   11.82    0.67   0
  -5 -11 -13   14.97    0.36   0
  -5  -9 -11    7.53    0.28   0
  -5  -3 -24   10.38    0.75   0
  -5  -3 -23    8.09    0.57   0
  -5  -3 -15   50.28    0.69   0
  -5  -3 -14    6.94    0.40   0
  -4  -4  -7   30.44    0.35   0
  -4  -2  -9   93.95    0.72   0
  -4   0 -14  213.31    1.32   0
  -3  -3  -4   11.34    0.19   0
  -3   1 -10    0.40    0.21   0
  -2  -8   0   26.31    0.22   0
  -2   2  -8  144.25    0.82   0
  -2   4 -25    4.83    0.74   0
  -2   4 -24   16.92    0.71   0
  -2   4 -23    0.28    0.45   0
  -2   4 -15   48.71    0.76   0
  -1   3  -7  265.53    1.02   0
  -1   5 -26    6.25    0.65   0
   0   6 -14   -0.04    0.25   0
   0   6 -13   64.55    0.74   0
   1 -13   3    3.55    0.36   0
   1 -11   4   -0.44    0.28   0
   1   7 -15   13.63    0.41   0
   1   7 -14    0.68    0.33   0
   2  -8   6   39.70    0.54   0
   2   8 -23    7.10    0.57   0
   2   8 -22    4.63    0.49   0
   2   8 -19    2.29    0.36   0
   2   8 -18    2.61    0.34   0
   2   8 -17   15.08    0.54   0
   3 -13   5    6.91    0.50   0
   3 -11   6    2.68    0.43   0
   4 -14   5    4.72    0.58   0
   5 -13   6    9.54    0.66   0
   5 -11   7   -0.24    0.53   0
   5   1   4  128.84    0.73   0
   5   9 -14    7.60    0.35   0
   6 -12   7    0.99    0.46   0
   7  -9   8    0.88    0.51   0
   7  -1   6    0.61    0.35   0
   7   9 -12    0.48    0.19   0
   8  -8   8   68.23    1.12   0
   8  -6   8    0.01    0.48   0
   9  -3   7    0.11    0.36   0
   9   3   2   69.03    0.70   0
   9   9 -12   15.65    0.25   0
  10   4   0    3.81    0.30   0
  10   8  -9    7.12    0.14   0
  11  -3   6    8.09    0.64   0
  11  -1   5    5.08    0.43   0
  -5 -11 -12   30.23    0.43   0
  -5  -7 -10    8.90    0.29   0
  -5  -3 -13   14.32    0.46   0
  -3  -1  -6  622.89    1.45   0
  -3   3 -24   15.37    0.81   0
  -3   3 -23    2.38    0.61   0
  -3   3 -22    0.83    0.44   0
  -3   3 -21    0.69    0.40   0
  -3   3 -20   15.22    0.57   0
  -3   3 -19    2.79    0.39   0
  -3   3 -18   35.33    0.70   0
  -2   4 -26    0.42    0.55   0
  -2   4 -14    6.66    0.37   0
  -1   5 -13   44.13    0.62   0
   0 -12   2   18.85    0.41   0
   0 -10   3   62.05    0.58   0
   1   7 -13  121.65    0.96   0
   2 -14   3   -0.70    0.43   0
   2   6  -7   14.67    0.26   0
   2   8 -16   14.40    0.44   0
   2   8 -15    7.78    0.40   0
   3 -15   3    7.01    0.60   0
   4 -12   6    0.82    0.36   0
   4  -8   7   57.22    0.78   0
   4  -6   7   65.85    0.73   0
   4   8 -10   14.41    0.30   0
   7 -11   7    7.80    0.73   0
   7  -3   7   36.15    0.62   0
   7   3   2    8.53    0.28   0
   7   5  -1    1.60    0.15   0
   9   1   4   40.05    0.60   0
  10  -8   7    2.47    0.72   0
  10  -6   7   13.80    0.74   0
  12   2   1    1.73    0.46   0
  -5  -9 -10   17.99    0.32   0
  -5  -3 -12    0.81    0.31   0
  -5  -1 -23    6.05    0.68   0
  -5  -1 -22   12.55    0.73   0
  -5  -1 -21    0.82    0.53   0
  -5  -1 -20    0.12    0.54   0
  -5  -1 -19    3.63    0.50   0
  -4   0 -12    7.94    0.32   0
  -3   1  -9   83.93    0.68   0
  -3   3 -25    1.38    0.55   0
  -3   3 -16   92.94    0.99   0
  -3   3 -15   84.36    0.95   0
  -2  -2  -2  164.54    0.44   0
  -2   0  -4  729.11    1.33   0
  -1   1  -3  208.62    0.62   0
  -1   5 -12   26.04    0.47   0
   0   4  -6  203.90    0.82   0
   0   6 -12   22.07    0.44   0
   1   5  -6  297.82    0.96   0
   2 -12   4   39.73    0.67   0
   2 -10   5   26.41    0.54   0
   2  -4   5   18.73    0.31   0
   2  -2   4 1065.45    1.80   0
   2   8 -14   35.01    0.58   0
   3  -9   6  146.32    1.12   0
   3  -5   6  105.56    0.80   0
   3   9 -22   14.66    0.62   0
   3   9 -21    4.99    0.46   0
   3   9 -20    9.57    0.50   0
   3   9 -19    7.14    0.51   0
   3   9 -18    2.45    0.42   0
   4   0   4    1.26    0.20   0
   5  -9   7   48.38    0.77   0
   5  -5   7   65.94    0.75   0
   5   9 -13   12.56    0.35   0
   6 -12   6    0.71    0.56   0
   6 -10   7   13.57    0.57   0
   6  -4   7    7.65    0.37   0
   6  -2   6   45.51    0.65   0
   6   8  -8  102.88    0.46   0
   7   1   4  145.19    0.95   0
   8 -10   7   15.36    0.67   0
   8  -4   7    1.02    0.37   0
   8  -2   6   10.23    0.51   0
   8   6  -3   17.15    0.24   0
   9  -9   7    1.17    0.51   0
  10   0   4    3.18    0.44   0
  11  -7   6   -0.28    0.77   0
  11  -5   6    6.67    0.60   0
  11  -1   4    0.17    0.48   0
  11   7  -7   14.06    0.28   0
  12  -4   5    1.26    0.54   0
  -6  -8 -19    0.00    0.46   0
  -6  -8 -18    5.33    0.52   0
  -6  -6 -21   26.48    0.77   0
  -6  -6 -20    3.18    0.51   0
  -6  -6 -19    3.65    0.51   0
  -6  -6 -18   -0.03    0.46   0
  -5  -5 -10   17.82    0.34   0
  -5  -1 -24    3.13    0.57   0
  -5  -1 -17    9.04    0.44   0
  -5  -1 -16   82.68    0.93   0
  -4 -10  -6   79.82    0.30   0
  -4  -4  -6   77.74    0.51   0
  -4  -2  -8    8.32    0.25   0
  -4   2 -24   18.43    0.85   0
  -4   2 -23    1.23    0.63   0
  -4   2 -22   -0.14    0.42   0
  -4   2 -21    5.99    0.50   0
  -4   2 -20   32.59    0.74   0
  -2 -14  -4   31.70    0.36   0
  -2 -12  -2   22.28    0.28   0
  -1 -15  -3   23.56    0.43   0
  -1   3  -6  207.19    0.85   0
  -1   5 -11  142.60    0.99   0
   0 -14   0   46.08    0.62   0
   0   6 -11   68.96    0.70   0
   1 -13   2   10.56    0.42   0
   1  -9   4   71.41    0.68   0
   1  -5   4   59.79    0.50   0
   1   7 -12   24.50    0.45   0
   3 -13   4    3.11    0.44   0
   3  -7   6   47.27    0.60   0
   3  -1   4   27.00    0.32   0
   3   5  -3   22.21    0.14   0
   3   9 -17    5.48    0.43   0
   4 -14   4   23.88    0.69   0
   4 -10   6   81.47    0.97   0
   5 -13   5   10.18    0.66   0
   5 -11   6    1.53    0.52   0
   5  -3   6   61.31    0.70   0
   6  -6   7   17.42    0.56   0
   7  -9   7   42.05    0.82   0
   8  -8   7    1.62    0.45   0
   8  -6   7    0.46    0.38   0
  10  -4   6   19.69    0.68   0
  10   2   2   11.87    0.39   0
  10   6  -4   34.02    0.43   0
  11  -3   5   29.12    0.74   0
  11   3   0    5.56    0.41   0
  11   5  -3    0.65    0.30   0
  -6  -8 -17   40.17    0.67   0
  -6  -8 -16   21.86    0.56   0
  -6  -6 -17    2.06    0.33   0
  -6  -6 -16    4.85    0.45   0
  -6  -4 -22   -0.32    0.64   0
  -6  -4 -20    1.29    0.51   0
  -5 -11 -11    0.52    0.19   0
  -5  -3 -11    4.48    0.27   0
  -5  -1 -15    7.73    0.38   0
  -5  -1 -14   65.03    0.83   0
  -4   0 -10   30.17    0.51   0
  -4   2 -25    7.15    0.64   0
  -4   2 -17   48.95    0.78   0
  -4   2 -16    2.32    0.44   0
  -3   3 -13   44.42    0.64   0
  -1 -13  -1    0.44    0.21   0
   1 -15   0    0.13    0.40   0
   1 -11   3    4.27    0.33   0
   1   7 -11    1.56    0.27   0
   2 -16   0    7.82    0.59   0
   2 -14   2    1.84    0.43   0
   2  -8   5   18.87    0.40   0
   2  -6   5   -0.01    0.17   0
   2   8 -13    8.41    0.31   0
   3 -15   2    1.54    0.51   0
   3  -3   5    1.45    0.19   0
   3   3   0   34.88    0.18   0
   3   9 -16   89.33    0.88   0
   4 -12   5    1.73    0.35   0
   4  -2   5   96.48    0.70   0
   4   6  -4   88.28    0.28   0
   5   9 -12    9.81    0.30   0
   6 -14   4    1.05    0.70   0
   6  10 -17    0.85    0.34   0
   7 -13   5    0.15    0.54   0
   7 -11   6    4.48    0.50   0
   7  -1   5   49.06    0.68   0
   8 -10   6    5.30    0.66   0
   8   4   0   88.62    0.64   0
   9  -9   6    0.77    0.69   0
   9   3   1   65.55    0.68   0
  10  -8   6   45.02    1.00   0
  10  -6   6    9.63    0.60   0
  11  -5   5    1.45    0.68   0
  11   1   2   15.02    0.49   0
  12  -4   4    2.60    0.74   0
  12   0   2   10.40    0.51   0
  12   2   0    1.71    0.46   0
  -6  -8 -15   30.74    0.60   0
  -6  -4 -17   14.06    0.49   0
  -5  -9  -9    9.02    0.25   0
  -5  -5  -9   13.80    0.33   0
  -4  -6  -5   65.02    0.38   0
  -4  -2  -7  285.08    1.09   0
  -4   2 -15    3.37    0.35   0
  -3  -1  -5   73.05    0.50   0
  -2 -10  -1   56.09    0.36   0
  -1   5 -10    1.94    0.22   0
  -1   7 -24   -0.87    0.65   0
  -1   7 -23    1.63    0.67   0
  -1   7 -22    0.66    0.62   0
  -1   7 -21    4.10    0.65   0
  -1   7 -20   15.17    0.69   0
   0 -12   1    2.53    0.26   0
   1  -7   4   24.35    0.37   0
   2   6  -6    0.33    0.13   0
   2   8 -12    0.07    0.29   0
   3   9 -15    3.13    0.29   0
   4 -14   3    1.53    0.53   0
   4  -8   6   50.42    0.69   0
   4  -6   6   61.34    0.69   0
   4   8  -9  112.60    0.64   0
   4  10 -20   12.01    0.63   0
   5  -9   6   23.96    0.66   0
   5   3   1  290.70    0.86   0
   6 -12   5   -0.42    0.54   0
   6 -10   6   10.60    0.54   0
   6  -4   6    3.01    0.40   0
   6   0   4    4.86    0.30   0
   6   4   0   29.15    0.30   0
   6  10 -16    9.42    0.40   0
   8 -12   5    0.32    0.53   0
   8   0   4  184.75    1.17   0
   9 -11   5    9.92    0.80   0
   9  -7   6    0.82    0.44   0
   9   5  -2    3.01    0.22   0
  10  -4   5    3.06    0.60   0
  10   4  -1    3.67    0.30   0
  11  -1   3   -0.07    0.46   0
  12  -2   3    0.69    0.43   0
  -6 -10 -16   30.27    0.57   0
  -6  -4 -15   10.85    0.47   0
  -6  -2 -23   -0.79    0.69   0
  -6  -2 -22   72.95    1.21   0
  -6  -2 -21   18.50    0.79   0
  -6  -2 -20    5.19    0.62   0
  -6  -2 -19    5.54    0.56   0
  -5  -3 -10    2.19    0.22   0
  -5   1 -24    4.61    0.59   0
  -5   1 -23    5.25    0.57   0
  -5   1 -22   12.83    0.62   0
  -5   1 -21    0.93    0.46   0
  -5   1 -20   -0.41    0.43   0
  -5   1 -19    4.63    0.45   0
  -5   1 -18    6.37    0.60   0
  -4  -8  -5   39.50    0.24   0
  -4   2 -14   24.96    0.53   0
  -3   5 -23   16.41    0.79   0
  -3   5 -22    4.62    0.65   0
  -3   5 -21   16.15    0.72   0
  -2   2  -6   55.05    0.47   0
  -2   4 -10   25.71    0.44   0
  -2   6 -24    0.12    0.52   0
  -2   6 -23    0.55    0.50   0
  -2   6 -22   26.51    0.76   0
  -2   6 -21   13.64    0.62   0
  -2   6 -20   -0.32    0.39   0
  -2   6 -18    0.49    0.52   0
  -1   7 -19   11.08    0.50   0
  -1   7 -18   55.39    0.91   0
   0 -10   2   47.68    0.52   0
   0   4  -5   91.53    0.53   0
   0   8 -23   36.78    0.88   0
   0   8 -22    9.72    0.57   0
   0   8 -21    3.24    0.47   0
   0   8 -20    0.78    0.53   0
   0   8 -19    2.42    0.53   0
   1  -3   3 1252.77    1.77   0
   1   3  -2    7.43    0.10   0
   1   7 -10   26.59    0.45   0
   2 -12   3    5.18    0.41   0
   3 -13   3    6.81    0.48   0
   3   7  -7    2.32    0.16   0
   3   9 -14   14.23    0.44   0
   4 -12   4    1.34    0.44   0
   4 -10   5   10.96    0.54   0
   4  10 -19   15.32    0.52   0
   4  10 -18   11.64    0.56   0
   5 -13   4    0.47    0.40   0
   5 -11   5   16.35    0.61   0
   5  -7   6   32.40    0.59   0
   5  -5   6  136.76    1.03   0
   6  -8   6   24.62    0.66   0
   6  -2   5  104.04    0.89   0
   7 -13   4    0.31    0.66   0
   7 -11   5    4.94    0.69   0
   7  -9   6   14.38    0.58   0
   7  -7   6   24.76    0.69   0
   8  -8   6   18.75    0.63   0
   8  -6   6    3.09    0.40   0
   8   2   2   66.91    0.67   0
   9  -3   5    5.96    0.43   0
   9  -1   4   40.82    0.72   0
  10  -8   5   17.87    0.88   0
  10   2   1   44.18    0.66   0
  12   4  -3   14.18    0.47   0
  -6 -10 -15    1.05    0.34   0
  -6  -8 -13    3.45    0.33   0
  -6  -6 -13    1.85    0.34   0
  -6  -4 -14    5.56    0.41   0
  -6  -2 -17    4.30    0.51   0
  -5  -7  -8  144.34    0.72   0
  -5  -1 -12   36.95    0.56   0
  -4   2 -13   46.81    0.66   0
  -3 -11  -4   21.99    0.18   0
  -3   5 -25   -0.62    0.59   0
  -3   5 -24    2.38    0.57   0
  -3   5 -20   12.08    0.57   0
  -3   5 -19    0.10    0.37   0
  -3   5 -18    4.44    0.55   0
  -2   6 -16    5.94    0.52   0
  -1   3  -5    7.63    0.22   0
  -1   5  -9    1.75    0.20   0
  -1   7 -17   46.96    0.78   0
   0   2  -2 1498.53    1.37   0
   0   6  -9    0.77    0.26   0
   0   8 -18    4.09    0.40   0
   0   8 -17   47.54    0.83   0
   1 -15  -1    5.84    0.43   0
   1 -13   1    0.62    0.34   0
   1   5  -5   33.92    0.32   0
   1   9 -23    1.06    0.65   0
   1   9 -22    4.00    0.62   0
   1   9 -21    3.92    0.59   0
   1   9 -20    2.08    0.55   0
   2  -4   4   46.69    0.46   0
   2   8 -11   14.99    0.38   0
   3 -15   1   85.41    1.05   0
   3 -11   4   22.82    0.52   0
   3  -7   5   28.26    0.47   0
   3   1   2  242.64    0.71   0
   3   9 -13   11.71    0.38   0
   4  10 -17   30.20    0.66   0
   6 -14   3   14.08    0.67   0
   6   2   2  246.48    1.01   0
   7   1   3  116.54    0.82   0
   7   3   1   25.64    0.37   0
   8 -12   4    8.58    0.77   0
   8 -10   5    6.60    0.54   0
   9 -11   4    4.82    0.75   0
   9  -9   5   16.64    0.70   0
   9  -5   5    0.27    0.53   0
   9   7  -6    0.41    0.14   0
  11  -7   4   -0.14    0.69   0
  11   1   1    0.64    0.40   0
  11   3  -1    0.27    0.33   0
  12  -4   3    5.34    0.59   0
  12  -2   2    1.72    0.60   0
  12   2  -1    0.98    0.45   0
  -6  -4 -13   15.78    0.48   0
  -6  -2 -16    0.28    0.33   0
  -5 -11 -10    4.01    0.19   0
  -5  -5  -8   31.43    0.40   0
  -5  -1 -11   83.56    0.81   0
  -5   1 -15    7.05    0.49   0
  -4   4 -24   -0.63    0.54   0
  -4   4 -23    3.31    0.56   0
  -4   4 -22   10.13    0.61   0
  -3   5 -17  158.49    1.35   0
  -2   4  -9    9.81    0.31   0
  -2   6 -15  128.61    1.17   0
  -1   7 -15   74.32    0.93   0
   0   8 -16    2.58    0.43   0
   1  -9   3    0.82    0.24   0
   1   9 -19    0.84    0.38   0
   1   9 -18   31.25    0.73   0
   2  -8   4  164.34    1.02   0
   2   0   2  264.38    0.69   0
   4 -14   2   99.01    1.20   0
   4  -8   5   38.61    0.67   0
   4  -4   5   68.96    0.65   0
   4  10 -16   27.88    0.59   0
   5 -13   3   11.14    0.66   0
   5  -9   5    7.82    0.50   0
   5  -3   5  228.04    1.20   0
   5  -1   4  127.45    0.81   0
   6 -12   4    6.63    0.53   0
   6 -10   5    7.81    0.48   0
   6  10 -14    8.52    0.35   0
   7 -13   3    3.83    0.69   0
   7  -9   5    0.45    0.55   0
   7  -3   5   17.53    0.45   0
   7  -1   4  147.68    1.06   0
   8  -8   5    0.06    0.53   0
   8  -4   5    1.21    0.34   0
   9  -7   5   13.04    0.59   0
   9   1   2  163.27    1.14   0
  10  -8   4   16.58    0.82   0
  10  -4   4    5.02    0.57   0
  11  -3   3   -0.44    0.54   0
  11   5  -4    6.52    0.33   0
  11   7  -8    1.18    0.24   0
  -6 -10 -14    3.48    0.30   0
  -6  -8 -12    7.99    0.31   0
  -6  -6 -12   29.95    0.48   0
  -6  -2 -15   15.07    0.47   0
  -6   0 -22   27.20    0.91   0
  -6   0 -20   26.60    0.84   0
  -5   1 -14   66.69    0.82   0
  -4  -2  -6  507.21    1.37   0
  -4   0  -8   37.92    0.47   0
  -4   2 -11  135.89    1.04   0
  -4   4 -18   19.35    0.59   0
  -3 -13  -6    1.59    0.13   0
  -3  -3  -3   10.31    0.16   0
  -2   6 -14   93.54    1.00   0
  -1 -13  -2   10.46    0.30   0
  -1   7 -14    0.09    0.40   0
   0  -8   2    8.21    0.25   0
   0  -4   2 1176.42    1.53   0
   0   8 -15    1.86    0.29   0
   1 -11   2   58.23    0.63   0
   1   7  -9  119.13    0.79   0
   1   9 -17    4.42    0.37   0
   2 -12   2   22.03    0.54   0
   2  -6   4  251.93    1.11   0
   2  -2   3   19.38    0.28   0
   2  10 -21   11.35    0.70   0
   3 -13   2    1.15    0.43   0
   3   9 -12    5.68    0.31   0
   4 -12   3    2.34    0.45   0
   4  -6   5   66.12    0.70   0
   4  -2   4  137.80    0.82   0
   4  10 -15    3.49    0.35   0
   5 -11   4   12.49    0.50   0
   5  -7   5  274.72    1.56   0
   6 -14   2    3.87    0.64   0
   6  -8   5    1.06    0.45   0
   7 -11   4   15.05    0.64   0
   8 -12   3    1.44    0.67   0
   8 -10   4    0.27    0.56   0
   8  -6   5   11.94    0.51   0
   8  -2   4   26.75    0.59   0
   8  10 -14    6.17    0.27   0
   9  -9   4   14.37    0.79   0
   9  -1   3   11.47    0.50   0
   9   3   0   21.35    0.39   0
  10   0   2   59.75    0.77   0
  10   6  -5    9.79    0.30   0
  11  -7   3    0.87    0.70   0
  11  -5   3   18.60    0.83   0
  12  -4   2   -0.73    0.63   0
  12   0   0   11.19    0.58   0
  12   4  -4    5.89    0.44   0
  -7  -5 -20    0.29    0.54   0
  -7  -5 -19    0.68    0.48   0
  -6  -4 -12    6.67    0.30   0
  -6  -2 -14    4.52    0.33   0
  -6   0 -18   41.88    0.80   0
  -5  -9  -8    2.80    0.17   0
  -5  -1 -10  199.06    1.13   0
  -5   1 -13   51.19    0.75   0
  -5   3 -24   12.10    0.71   0
  -5   3 -23    7.83    0.63   0
  -5   3 -22   10.10    0.62   0
  -5   3 -21    2.41    0.60   0
  -5   3 -20   20.46    0.78   0
  -3   1  -6  605.49    1.57   0
  -3   3  -9    8.34    0.31   0
  -3   5 -14    0.07    0.37   0
  -2 -14  -5   18.73    0.33   0
  -2 -12  -3    5.86    0.21   0
  -2   2  -5  266.60    0.97   0
  -2   4  -8   10.32    0.34   0
  -1   5  -8    9.97    0.27   0
  -1   7 -13    4.10    0.40   0
   0   6  -8  140.10    0.84   0
   0   8 -14   54.18    0.75   0
   1  -7   3   81.19    0.63   0
   1  -5   3   60.50    0.48   0
   1   9 -16    2.38    0.32   0
   2 -10   3   20.88    0.44   0
   2   8 -10   14.61    0.31   0
   2  10 -20   -0.34    0.39   0
   2  10 -19   -0.01    0.52   0
   3 -15   0   21.50    0.62   0
   3 -11   3   -0.14    0.40   0
   3  -9   4  135.26    1.03   0
   3  -1   3   10.93    0.24   0
   4 -10   4  137.97    1.15   0
   5   5  -2   76.77    0.28   0
   5   9 -10   -0.12    0.18   0
   6 -12   3    8.83    0.68   0
   6 -10   4   38.69    0.83   0
   6  -6   5   52.33    0.74   0
   7   5  -2   26.54    0.30   0
   8   4  -1    2.51    0.22   0
   9 -11   3    9.68    0.71   0
   9  -7   4   10.99    0.71   0
  10   2   0    4.63    0.40   0
  11   1   0   69.30    0.90   0
  12  -2   1    2.06    0.45   0
  12   2  -2   20.53    0.60   0
  -7  -7 -18   -0.36    0.43   0
  -7  -5 -18    1.51    0.49   0
  -7  -3 -21    4.92    0.65   0
  -7  -3 -20    2.14    0.61   0
  -6 -10 -13    2.53    0.27   0
  -6  -6 -11   61.22    0.62   0
  -6  -2 -13   25.61    0.52   0
  -6   0 -16    0.58    0.46   0
  -5  -3  -8  101.25    0.71   0
  -5   1 -12   37.27    0.66   0
  -5   3 -19    5.51    0.47   0
  -5   3 -18   21.43    0.63   0
  -4   4 -15   13.14    0.47   0
  -3  -1  -4   26.42    0.28   0
   0 -10   1    0.08    0.22   0
   0  -6   2   35.84    0.35   0
   1 -15  -2   22.63    0.58   0
   1 -13   0    2.09    0.36   0
   1   9 -15   22.45    0.51   0
   2 -14   0    3.35    0.35   0
   2  10 -18   17.61    0.56   0
   3  -5   4    0.12    0.24   0
   4 -14   1   12.71    0.57   0
   4  10 -14   11.62    0.41   0
   5 -13   2   31.34    0.81   0
   5  -9   4  162.04    1.31   0
   6 -14   1    0.74    0.63   0
   6  -2   4   12.94    0.36   0
   6  10 -13   -0.30    0.25   0
   7 -13   2    6.56    0.62   0
   7 -11   3   10.74    0.69   0
   7  -9   4    0.88    0.49   0
   7  -3   4   29.15    0.60   0
   7   1   2  363.35    1.42   0
   8  -8   4   -0.51    0.39   0
   8  -4   4   23.71    0.61   0
   8   2   1    0.32    0.20   0
   8   6  -4   36.00    0.34   0
   9   5  -3   16.79    0.33   0
  10  -8   3   -0.15    0.51   0
  10  -4   3    2.19    0.40   0
  11  -1   1    0.73    0.47   0
  12  -4   1   18.98    0.83   0
  -7  -7 -17   11.20    0.48   0
  -7  -5 -16    0.29    0.40   0
  -7  -3 -19    5.37    0.48   0
  -7  -3 -18   22.22    0.70   0
  -6  -8 -11    2.42    0.25   0
  -6  -4 -11    0.26    0.21   0
  -6   2 -23    0.74    0.69   0
  -6   2 -22   72.79    1.29   0
  -5  -7  -7    0.04    0.13   0
  -5  -5  -7   68.89    0.52   0
  -5   3 -16   18.34    0.66   0
  -4   4 -14    4.32    0.34   0
  -3   7 -23    1.21    0.77   0
  -3   7 -22    1.10    0.65   0
  -2   6 -12    8.37    0.35   0
  -2   8 -23    6.20    0.75   0
  -2   8 -21    6.65    0.69   0
  -1 -15  -5    6.17    0.34   0
  -1   1  -2 1052.87    1.27   0
   0   4  -4  384.91    0.99   0
   1   9 -14   72.09    0.83   0
   2   4  -2   40.45    0.17   0
   2   6  -5   94.07    0.48   0
   2  10 -17   14.74    0.49   0
   3 -15  -1    7.17    0.56   0
   3 -13   1    0.04    0.41   0
   3   7  -6   82.15    0.45   0
   3   9 -11    7.55    0.31   0
   4 -12   2    0.49    0.44   0
   4  -8   4    7.91    0.36   0
   5 -11   3   16.05    0.53   0
   5   1   2   36.45    0.40   0
   5  11 -18   55.20    0.81   0
   6  -8   4   16.72    0.60   0
   7  -7   4   39.33    0.79   0
   7  -1   3  116.36    0.94   0
   8 -12   2   12.56    0.69   0
   8 -10   3   13.48    0.62   0
   8  -6   4    3.75    0.40   0
   9 -11   2    1.11    0.57   0
   9  -9   3   23.42    0.76   0
   9  -3   3    1.55    0.44   0
   9   1   1  262.27    1.40   0
  10 -10   2    2.82    0.59   0
  10  -2   2   12.31    0.56   0
  11  -7   2   11.84    0.70   0
  11  -5   2    0.59    0.46   0
  11   5  -5    4.46    0.32   0
  12  -2   0    1.58    0.54   0
  -7  -7 -16    0.29    0.30   0
  -7  -5 -15    0.28    0.39   0
  -7  -3 -17   48.12    0.80   0
  -7  -3 -16    3.66    0.46   0
  -7  -1 -22    2.26    0.56   0
  -7  -1 -21    2.91    0.64   0
  -6   0 -14   11.84    0.54   0
  -6   2 -21   19.52    0.74   0
  -6   2 -20    4.67    0.52   0
  -6   2 -19    6.78    0.65   0
  -5   3 -15   49.30    0.85   0
  -4   4 -13    3.85    0.33   0
  -4   6 -23   12.96    0.82   0
  -4   6 -22   18.24    0.88   0
  -4   6 -21    4.90    0.65   0
  -3   3  -8  267.41    1.22   0
  -3   7 -20    0.85    0.46   0
  -2  -8  -1  100.77    0.41   0
  -2   4  -7   22.85    0.42   0
  -2   6 -11   -0.37    0.33   0
  -2   8 -20    2.79    0.48   0
  -1   3  -4    4.73    0.16   0
  -1   9 -22    0.77    0.50   0
  -1   9 -21   -1.16    0.57   0
  -1   9 -20    2.13    0.58   0
   1 -11   1   10.17    0.37   0
   1  -9   2   69.15    0.62   0
   2 -12   1    9.28    0.44   0
   2   8  -9    0.54    0.21   0
   2  10 -16   10.99    0.43   0
   3  -9   3    3.10    0.39   0
   4 -14   0   24.86    0.75   0
   4 -10   3   26.68    0.56   0
   4  -6   4    7.23    0.30   0
   4  10 -13    2.04    0.27   0
   5  -7   4    1.31    0.28   0
   5  -5   4   44.44    0.65   0
   5  11 -17    2.04    0.41   0
   6 -12   2    3.90    0.50   0
   6 -10   3    0.76    0.54   0
   6  -6   4   14.47    0.55   0
   6  -4   4    7.48    0.35   0
   7 -13   1    3.55    0.70   0
   7   3   0   78.44    0.59   0
   8  -2   3   48.70    0.69   0
   8   0   2  353.85    1.56   0
   9  -7   3   72.57    1.06   0
   9  -1   2  169.83    1.22   0
   9   3  -1    2.77    0.28   0
  10  -8   2    0.63    0.66   0
  11  -3   1    6.72    0.58   0
  11   1  -1   16.53    0.56   0
  12   4  -5    8.99    0.43   0
  -7  -7 -15    2.07    0.37   0
  -7  -3 -15    4.56    0.45   0
  -7  -1 -19    1.01    0.45   0
  -7  -1 -18    2.36    0.59   0
  -6 -10 -12    2.12    0.24   0
  -6  -4 -10   78.23    0.70   0
  -6  -2 -11   18.25    0.48   0
  -6   2 -18    2.50    0.43   0
  -5  -3  -7    3.94    0.25   0
  -5   5 -23    4.20    0.77   0
  -4  -2  -5   98.04    0.58   0
  -4   6 -20    0.69    0.44   0
  -4   6 -19   16.90    0.73   0
  -3   1  -5   71.97    0.55   0
  -3   7 -18   15.49    0.58   0
  -2 -10  -2   67.59    0.42   0
  -2   8 -18    0.35    0.38   0
  -1 -13  -3    3.72    0.24   0
  -1   7 -11  100.78    0.86   0
  -1   9 -19    0.48    0.42   0
  -1   9 -18    2.04    0.52   0
   0   6  -7  236.70    1.01   0
   1   5  -4  266.94    0.78   0
   1   9 -13    0.15    0.24   0
   2 -14  -1    4.62    0.45   0
   2 -10   2   65.23    0.69   0
   2  -6   3   68.43    0.60   0
   2  -4   3  184.06    0.83   0
   2  10 -15    6.51    0.43   0
   3 -11   2   83.66    0.88   0
   3  11 -19    0.21    0.37   0
   5 -13   1    8.94    0.52   0
   6 -14   0   10.40    0.64   0
   6   4  -1    0.29    0.13   0
   6   8  -7    0.21    0.06   0
   7 -11   2    3.91    0.62   0
   7  -9   3    0.87    0.39   0
   8 -12   1   26.35    0.83   0
   8 -10   2    7.24    0.64   0
   8  -8   3    0.71    0.39   0
   8  -4   3   45.48    0.79   0
   8  10 -13   32.22    0.32   0
   9 -11   1    1.13    0.70   0
   9  -9   2   28.57    0.89   0
  10 -10   1   14.51    0.77   0
  10  -6   2    6.95    0.56   0
  10  -4   2    3.08    0.43   0
  10   2  -1    0.15    0.33   0
  11  -7   1   27.56    0.87   0
  11  -5   1   19.91    0.85   0
  11   3  -3   10.28    0.45   0
  11   7  -9    0.76    0.27   0
  12  -4   0   -0.05    0.49   0
  -7  -9 -16    2.22    0.36   0
  -7  -7 -14    2.23    0.36   0
  -7  -5 -14    7.20    0.37   0
  -7  -1 -17   20.04    0.62   0
  -5  -1  -8   12.10    0.31   0
  -5   3 -13   13.94    0.54   0
  -5   5 -22    6.94    0.62   0
  -4  -6  -4    6.96    0.13   0
  -4   0  -6  544.00    1.55   0
  -4   6 -18   19.54    0.64   0
  -3   7 -17   17.73    0.60   0
  -3   7 -16   51.58    0.91   0
  -2   2  -4 1058.44    1.81   0
  -2   6 -10   71.18    0.77   0
  -2   8 -16    0.70    0.46   0
  -1   9 -17    1.67    0.52   0
   0 -14  -3   10.03    0.41   0
   0 -12  -1    2.26    0.26   0
   0   8 -11    9.95    0.41   0
   0  10 -20    5.22    0.52   0
   0  10 -19   22.53    0.77   0
   1 -13  -1    3.47    0.35   0
   2  10 -14    0.47    0.35   0
   3 -15  -2   29.16    0.78   0
   3 -13   0    2.91    0.45   0
   3  -3   3    9.89    0.27   0
   3   9 -10    0.09    0.22   0
   3  11 -18   -0.43    0.34   0
   4  -2   3  306.18    1.16   0
   5 -11   2    0.32    0.34   0
   5  -9   3   33.24    0.65   0
   5   3   0   12.86    0.21   0
   5  11 -16    0.41    0.32   0
   6 -12   1    1.65    0.54   0
   6  -8   3    0.74    0.43   0
   6  10 -12    1.84    0.22   0
   7 -13   0   40.83    1.05   0
   7  -7   3   64.43    0.94   0
   7  -3   3  100.02    0.94   0
   8  -6   3   10.35    0.47   0
   8   2   0    0.69    0.24   0
   8   8  -8    9.59    0.13   0
   9  -7   2    3.58    0.58   0
   9  -3   2   67.77    0.94   0
  10  -2   1   44.25    0.83   0
  10   0   0  100.80    1.01   0
  10   6  -6    0.15    0.21   0
  12   0  -2    7.57    0.60   0
  -7  -9 -15    1.07    0.30   0
  -7  -5 -13    7.21    0.43   0
  -7  -3 -14    2.01    0.34   0
  -7  -1 -16    6.93    0.47   0
  -7   1 -22    3.40    0.59   0
  -7   1 -21    3.50    0.57   0
  -7   1 -20    5.20    0.67   0
  -6  -6  -9    1.94    0.23   0
  -6  -4  -9    2.83    0.27   0
  -6   0 -12  164.58    1.19   0
  -5 -11  -9   17.15    0.18   0
  -5   5 -19   41.67    0.88   0
  -5   5 -18   40.47    0.93   0
  -4  -4  -4  449.48    1.00   0
  -4   2  -8    9.22    0.32   0
  -4   4 -11  100.87    0.93   0
  -4   6 -16    8.47    0.59   0
  -3   5 -10   34.18    0.59   0
  -3   7 -15  329.32    1.94   0
  -2 -14  -6   17.35    0.34   0
  -2   8 -15   15.55    0.60   0
  -1   9 -16   21.45    0.67   0
   0  10 -18    0.22    0.48   0
   1  -7   2   62.19    0.54   0
   1  -3   2  268.39    0.79   0
   1   9 -12   26.00    0.47   0
   2   2   0 1174.53    0.82   0
   3  -7   3   23.03    0.42   0
   3  11 -17    1.80    0.34   0
   4 -14  -1    2.96    0.59   0
   4 -12   1    4.47    0.40   0
   4 -10   2   10.14    0.51   0
   4  -8   3    0.01    0.25   0
   4   0   2  561.80    1.36   0
   4   8  -7  155.39    0.62   0
   4  10 -12   23.72    0.43   0
   5 -13   0    2.29    0.57   0
   5   9  -9    0.17    0.15   0
   6 -14  -1    2.93    0.71   0
   6 -10   2   51.61    0.90   0
   6   0   2   50.98    0.53   0
   7   1   1   12.30    0.36   0
   8 -12   0    2.32    0.76   0
   8  -8   2    1.95    0.52   0
   8  -2   2   69.30    0.85   0
   8   4  -2    1.31    0.20   0
   9 -11   0    0.64    0.68   0
   9  -9   1    9.15    0.71   0
   9  -5   2   27.08    0.68   0
   9  -1   1  254.13    1.52   0
  10 -10   0   10.55    0.70   0
  10  -8   1    1.12    0.49   0
  10  -4   1   42.38    0.88   0
  10   8 -10   25.71    0.30   0
  11  -7   0    2.25    0.75   0
  11  -3   0    5.38    0.62   0
  11   5  -6   13.82    0.42   0
  12  -4  -1    0.52    0.73   0
  12   4  -6    3.98    0.42   0
  -8  -4 -19    0.33    0.55   0
  -7  -7 -13    0.50    0.32   0
  -7  -1 -15   16.09    0.53   0
  -6 -10 -11    0.82    0.20   0
  -6   4 -21   -0.04    0.52   0
  -6   4 -20    1.03    0.64   0
  -5  -5  -6  135.72    0.66   0
  -5   1  -9    0.41    0.23   0
  -5   3 -12    0.83    0.29   0
  -5   5 -17    2.61    0.43   0
  -2   4  -6    0.34    0.18   0
  -1   5  -6  245.29    1.02   0
  -1   9 -15    7.16    0.52   0
   0 -10   0   12.08    0.28   0
   0   8 -10   38.21    0.57   0
   0  10 -17    1.34    0.39   0
   1 -11   0   29.98    0.52   0
   1  -5   2  323.26    1.02   0
   1  11 -20   15.90    0.71   0
   2 -14  -2    2.08    0.44   0
   2  -8   2   71.91    0.68   0
   2   8  -8   81.21    0.58   0
   2  10 -13    0.41    0.32   0
   3 -11   1    0.64    0.37   0
   3  -9   2  285.07    1.47   0
   3  -5   3   17.02    0.34   0
   3  11 -16   24.18    0.62   0
   4  -6   3    1.50    0.33   0
   5  -7   3    7.28    0.35   0
   5  -3   3  217.57    1.13   0
   5  11 -15   16.72    0.44   0
   6  -6   3   39.16    0.63   0
   7 -11   1    9.57    0.57   0
   7  -9   2   24.36    0.65   0
   7  -1   2  372.35    1.55   0
   8 -10   1   -0.42    0.43   0
   9   5  -4    0.86    0.21   0
   9   7  -7   73.54    0.47   0
  11  -1  -1   16.56    0.64   0
  11   1  -2    1.64    0.32   0
  12   2  -4    2.10    0.35   0
  -8  -2 -20   10.86    0.73   0
  -8  -2 -19   23.82    0.81   0
  -7  -9 -14    9.44    0.36   0
  -7  -5 -12    0.88    0.32   0
  -7   1 -17   19.79    0.64   0
  -6  -2  -9   59.91    0.68   0
  -6   4 -19    1.82    0.46   0
  -6   4 -18    2.68    0.57   0
  -5  -3  -6   63.20    0.54   0
  -5  -1  -7    1.45    0.21   0
  -5   5 -16    0.09    0.36   0
  -5   5 -15   48.98    0.88   0
  -4   2  -7  295.95    1.30   0
  -4   4 -10   16.41    0.43   0
  -3  -1  -3   10.69    0.18   0
  -3   5  -9    1.80    0.36   0
  -2 -12  -4   40.69    0.39   0
  -2   6  -9   17.44    0.40   0
  -2   8 -14   35.66    0.66   0
  -1   7  -9   83.42    0.78   0
   0   6  -6  112.88    0.67   0
   0  10 -16   14.30    0.57   0
   1  -9   1    3.40    0.26   0
   1   9 -11   15.40    0.37   0
   1  11 -19    4.65    0.47   0
   1  11 -18   -0.87    0.49   0
   2 -10   1   56.78    0.69   0
   3 -15  -3    9.78    0.50   0
   3 -13  -1    5.30    0.46   0
   3   1   1   97.33    0.44   0
   5 -11   1   11.07    0.49   0
   5  -9   2   50.61    0.74   0
   5  -5   3   10.46    0.34   0
   6 -14  -2   15.51    0.77   0
   6 -12   0    1.18    0.54   0
   7 -13  -1    0.76    0.53   0
   8 -12  -1   27.49    0.95   0
   8  -6   2    5.96    0.42   0
   8  -4   2    1.38    0.31   0
   9  -7   1   10.26    0.64   0
   9  -3   1   64.46    0.91   0
   9   3  -2   13.38    0.36   0
  10 -10  -1   11.21    0.82   0
  10  -8   0    7.76    0.59   0
  10   4  -4    0.82    0.26   0
  11  -7  -1   26.47    0.95   0
  12  -2  -2   21.19    0.68   0
  -8  -2 -18   24.58    0.79   0
  -7  -7 -12   14.88    0.41   0
  -7  -3 -12   16.03    0.43   0
  -7  -1 -13    0.95    0.42   0
  -6  -8  -9   50.64    0.47   0
  -6   0 -10  215.44    1.32   0
  -5  -9  -7   50.44    0.30   0
  -5  -7  -6   32.40    0.29   0
  -5   1  -8   12.33    0.41   0
  -4   6 -13   85.71    1.03   0
  -3  -5  -2  172.97    0.30   0
  -3   1  -4   27.11    0.35   0
  -3   7 -13    2.78    0.37   0
  -3   9 -21   17.25    0.88   0
  -2   0  -2  256.46    0.69   0
  -2   8 -13   42.96    0.69   0
  -1   9 -14   41.37    0.69   0
   0 -14  -4   21.04    0.50   0
   1  11 -17   18.12    0.65   0
   3   9  -9  216.96    0.97   0
   3  11 -15   -0.05    0.35   0
   4 -14  -2    4.80    0.47   0
   4 -12   0   18.88    0.55   0
   4  -8   2    3.19    0.37   0
   4  10 -11    9.75    0.31   0
   5 -13  -1    7.74    0.50   0
   5   1   1   81.22    0.56   0
   5  11 -14    1.86    0.31   0
   6 -10   1    0.94    0.48   0
   6  -8   2    0.59    0.30   0
   7 -11   0    0.76    0.56   0
   7  -9   1    1.61    0.51   0
   7  -7   2   10.18    0.46   0
   7  -5   2   10.60    0.49   0
   7  -3   2    8.60    0.37   0
   7   3  -1   32.26    0.40   0
   8 -10   0    1.19    0.59   0
   8  -8   1   15.24    0.66   0
   9 -11  -1   10.82    0.69   0
   9  -9   0    4.51    0.52   0
   9  -5   1  148.90    1.35   0
  10  -6   0    7.64    0.67   0
  11  -3  -1    0.39    0.42   0
  12  -4  -2   23.79    0.80   0
  -8  -6 -16   -0.35    0.47   0
  -8  -4 -16   14.91    0.54   0
  -8   0 -20  121.77    1.47   0
  -7   3 -20    1.59    0.56   0
  -6  -6  -8    3.14    0.22   0
  -6   2 -12    8.38    0.40   0
  -6   4 -16    2.93    0.42   0
  -5   3 -10    2.11    0.36   0
  -5   5 -14   43.37    0.76   0
  -5   7 -21    0.08    0.68   0
  -5   7 -20    7.59    0.76   0
  -4  -2  -4  142.12    0.65   0
  -4   4  -9   60.82    0.71   0
  -4   8 -19   34.83    0.98   0
  -3 -13  -7    9.85    0.21   0
  -3   7 -12   11.70    0.53   0
  -3   9 -19   45.26    1.04   0
  -2   6  -8  112.24    0.88   0
  -2  10 -20   24.82    0.90   0
  -1   3  -3 1311.95    1.83   0
  -1   9 -13  105.47    1.05   0
   0   4  -3  278.23    0.80   0
   0   8  -9   40.29    0.56   0
   1   9 -10   76.98    0.72   0
   2 -14  -3    2.42    0.47   0
   2  -6   2   24.10    0.36   0
   2  10 -12    1.16    0.24   0
   3 -15  -4   -0.20    0.50   0
   3  -7   2    1.49    0.31   0
   4 -10   1    4.61    0.35   0
   5  -7   2   88.65    0.93   0
   6  -6   2   12.33    0.51   0
   6   2   0    7.00    0.24   0
   6  10 -11   12.99    0.26   0
   7 -13  -2   -0.68    0.52   0
   8   2  -1   13.89    0.36   0
   8   6  -5   45.18    0.39   0
   9  -1   0  208.42    1.33   0
   9   1  -1   79.71    0.81   0
  10 -10  -2    1.02    0.78   0
  10  -8  -1    0.61    0.66   0
  11  -1  -2    1.50    0.46   0
  12  -2  -3   13.44    0.72   0
  12   2  -5    4.99    0.38   0
  -8  -4 -15   14.37    0.56   0
  -8  -2 -16    7.26    0.48   0
  -8   0 -18    0.38    0.57   0
  -7  -9 -13    1.80    0.26   0
  -7   1 -14   16.27    0.55   0
  -7   3 -18   26.72    0.77   0
  -6  -2  -8  217.36    1.16   0
  -6   2 -11   18.05    0.56   0
  -6   6 -21   25.40    1.03   0
  -5  -1  -6  723.89    1.86   0
  -5   5 -13    5.01    0.41   0
  -5   7 -19    4.06    0.54   0
  -4   6 -12  186.21    1.35   0
  -4   8 -18   -0.10    0.46   0
  -3   9 -18    0.85    0.45   0
  -2   4  -5   19.46    0.35   0
  -2   8 -12   76.92    0.86   0
  -1 -15  -7   -0.20    0.29   0
  -1   5  -5  175.23    0.85   0
  -1   7  -8   52.67    0.62   0
   0  10 -14    5.53    0.35   0
   1 -15  -5    5.32    0.37   0
   1   7  -6   75.65    0.56   0
   1  11 -16   32.85    0.67   0
   2  -4   2  233.85    0.91   0
   2   6  -4  118.25    0.48   0
   2   8  -7    0.64    0.17   0
   3 -13  -2    0.89    0.41   0
   3 -11   0    7.62    0.36   0
   3  -9   1   19.21    0.51   0
   3   7  -5  356.05    0.82   0
   3  11 -14    4.13    0.37   0
   4 -14  -3   20.07    0.70   0
   4  -2   2   92.65    0.64   0
   5 -13  -2    3.30    0.57   0
   5 -11   0   77.41    0.97   0
   5  -9   1   68.88    0.90   0
   6 -14  -3    0.46    0.50   0
   6 -12  -1   51.07    0.90   0
   7   1   0   13.73    0.35   0
   8 -12  -2   -0.44    0.54   0
   8  -6   1  174.59    1.43   0
   8   0   0  103.83    0.90   0
   9 -11  -2   -0.11    0.55   0
   9  -9  -1    0.79    0.64   0
   9  -7   0    4.98    0.49   0
  10  -2  -1    0.02    0.44   0
  10   6  -7    1.64    0.24   0
  11  -7  -2    1.70    0.58   0
  11  -3  -2    0.61    0.51   0
  11   3  -5    0.60    0.34   0
  11   5  -7    3.06    0.31   0
  12  -4  -3   14.47    0.72   0
  12   0  -4    7.79    0.49   0
  -8  -4 -14   -0.73    0.40   0
  -8  -2 -15   12.70    0.52   0
  -7  -7 -11    1.88    0.27   0
  -7   1 -13    1.52    0.44   0
  -7   3 -16    3.39    0.61   0
  -6   6 -20    3.18    0.58   0
  -5   1  -7    1.50    0.32   0
  -5   3  -9    7.44    0.43   0
  -5   5 -12   68.83    0.93   0
  -5   7 -18    2.24    0.46   0
  -5   7 -17   28.10    0.86   0
  -4   4  -8  120.55    0.97   0
  -3 -11  -5    1.23    0.13   0
  -3  -3  -2   64.59    0.30   0
  -3   7 -11   16.64    0.53   0
  -3   9 -17    5.43    0.49   0
  -2 -14  -7    0.83    0.21   0
  -2  -2  -1  207.56    0.41   0
  -2   2  -3   19.26    0.26   0
  -2  10 -18    0.69    0.46   0
  -2  10 -17    5.92    0.57   0
  -1   9 -12  100.93    0.95   0
  -1  11 -19    1.65    0.65   0
   0 -10  -1   -0.06    0.21   0
   0  10 -13   25.19    0.59   0
   1 -11  -1   13.34    0.34   0
   1  11 -15    3.28    0.46   0
   2 -10   0    0.04    0.31   0
   2  -8   1  100.43    0.79   0
   2  10 -11    1.29    0.29   0
   2  12 -18    0.16    0.53   0
   3  -5   2  171.59    0.92   0
   3  -3   2   63.58    0.51   0
   4 -12  -1    0.73    0.34   0
   4  -6   2  113.95    0.87   0
   4  -4   2    0.54    0.25   0
   4  12 -17    6.15    0.44   0
   5  -5   2   50.74    0.63   0
   6 -10   0   28.50    0.66   0
   6  -8   1   50.65    0.76   0
   6   6  -4    4.23    0.11   0
   7 -13  -3    4.23    0.72   0
   7 -11  -1    4.22    0.51   0
   7  -9   0    0.89    0.52   0
   7  -7   1   53.50    0.82   0
   8 -10  -1    0.30    0.42   0
   8  -8   0    1.57    0.42   0
   9  -5   0    0.89    0.42   0
  10 -10  -3    6.33    0.85   0
  10  -8  -2   -0.04    0.62   0
  10  -4  -1    3.87    0.44   0
  10   0  -2   53.97    0.78   0
  11  -5  -2    5.74    0.56   0
  -8  -6 -14   11.04    0.49   0
  -8  -2 -14   16.90    0.62   0
  -8   0 -16    8.85    0.52   0
  -8   2 -19   23.10    0.90   0
  -7  -5 -10    0.40    0.27   0
  -7  -3 -10    4.62    0.34   0
  -7   5 -20    0.00    0.69   0
  -6  -4  -7    7.83    0.28   0
  -6   2 -10   10.76    0.48   0
  -6   4 -13   14.81    0.53   0
  -6   6 -18    0.00    0.46   0
  -5  -5  -5   34.16    0.33   0
  -5  -3  -5  222.60    0.91   0
  -4   6 -11   19.42    0.50   0
  -3   9 -16    2.36    0.45   0
  -2  -6  -1   31.16    0.18   0
  -2  10 -16    7.50    0.55   0
  -1  11 -18    1.38    0.59   0
   0 -14  -5    3.03    0.34   0
   0  -8   0    0.16    0.17   0
   0   6  -5   85.88    0.57   0
   0   8  -8    9.44    0.34   0
   2 -14  -4   -0.01    0.42   0
   2  12 -17    5.03    0.50   0
   3 -15  -5   19.10    0.72   0
   3  11 -13    2.71    0.34   0
   4 -10   0  141.49    1.18   0
   4  -8   1  156.06    1.14   0
   4  12 -16    1.54    0.42   0
   5  11 -13   13.13    0.34   0
   6 -14  -4    8.81    0.61   0
   6 -12  -2   -0.05    0.57   0
   7  -3   1   25.20    0.51   0
   7  11 -14    1.91    0.22   0
   8 -12  -3   -0.03    0.54   0
   9 -11  -3    2.57    0.59   0
   9  -7  -1   80.00    1.18   0
   9   3  -3  128.54    0.86   0
  10   4  -5   23.10    0.46   0
  11  -7  -3    9.73    0.66   0
  11  -1  -3   10.73    0.49   0
  11   1  -4    3.83    0.46   0
  12  -4  -4    6.37    0.76   0
  12   2  -6    1.60    0.35   0
  -8  -8 -15   15.58    0.51   0
  -8  -4 -13    6.17    0.44   0
  -7  -9 -12   -0.16    0.23   0
  -7   5 -19   -0.91    0.66   0
  -6   0  -8   30.82    0.54   0
  -6   4 -12    8.85    0.55   0
  -5   5 -11    5.28    0.38   0
  -4   8 -15    7.10    0.48   0
  -3   5  -7  258.42    1.26   0
  -3   7 -10   51.27    0.73   0
  -3   9 -15    4.92    0.45   0
  -1   7  -7   37.92    0.52   0
   0  10 -12    2.27    0.37   0
   1   5  -3  153.59    0.56   0
   1  11 -14   56.10    0.80   0
   3 -13  -3    1.52    0.42   0
   3 -11  -1   21.76    0.55   0
   3   9  -8   24.58    0.34   0
   4 -14  -4    1.02    0.52   0
   4 -12  -2   17.95    0.61   0
   4   2   0   41.45    0.31   0
   4  10 -10   -0.28    0.18   0
   5 -13  -3   21.21    0.70   0
   5 -11  -1    3.72    0.39   0
   5  -7   1   23.11    0.55   0
   6  -6   1   16.38    0.46   0
   6  -2   1   39.28    0.57   0
   7 -13  -4    1.27    0.75   0
   7 -11  -2   34.01    0.90   0
   7   7  -6   42.27    0.26   0
   8 -10  -2   35.20    0.91   0
   8  -8  -1    0.49    0.49   0
   8  -6   0    1.73    0.36   0
   8  -4   0   85.69    1.00   0
   9  -9  -2   -0.15    0.46   0
  10 -10  -4   13.55    0.91   0
  10  -6  -2   17.36    0.77   0
  10  -2  -2    3.96    0.49   0
  11  -5  -3   -0.39    0.48   0
  11  -3  -3   10.16    0.62   0
  -8  -6 -13   -0.51    0.36   0
  -8  -2 -13    2.68    0.35   0
  -8   0 -14   67.78    0.99   0
  -8   2 -17   22.24    0.72   0
  -8   2 -16    7.30    0.64   0
  -7  -7 -10    0.27    0.21   0
  -7   1 -11   18.63    0.59   0
  -7   5 -17    0.42    0.58   0
  -6  -8  -8   76.43    0.49   0
  -6   6 -15    0.58    0.51   0
  -5   7 -14    3.15    0.52   0
  -4 -12  -8    0.16    0.10   0
  -4   0  -4    1.37    0.15   0
  -4   4  -7   30.81    0.50   0
  -2 -12  -5    0.16    0.17   0
  -2   8 -10    5.96    0.34   0
  -1  11 -16    0.02    0.53   0
   0   2  -1  978.28    0.99   0
   1  -5   1  121.35    0.63   0
   2  10 -10   22.34    0.43   0
   2  12 -16   46.74    0.80   0
   3  -9   0   -0.18    0.33   0
   3  -7   1   25.06    0.43   0
   5  -9   0  265.72    1.58   0
   5  -1   1   83.23    0.63   0
   5   3  -1  197.34    0.69   0
   5   9  -8   36.46    0.28   0
   6 -14  -5    8.84    0.72   0
   6 -10  -1    1.41    0.40   0
   6  -8   0   15.60    0.49   0
   7  -9  -1   48.75    0.84   0
   7  -7   0    4.30    0.39   0
   7  -1   0   13.60    0.42   0
   8 -12  -4    1.80    0.56   0
   8   2  -2    0.90    0.26   0
   9 -11  -4   14.74    0.76   0
   9  -5  -1   18.53    0.61   0
   9  -3  -1    3.09    0.37   0
   9   7  -8    6.67    0.23   0
  10  -8  -3    7.40    0.60   0
  10  -4  -2    8.70    0.51   0
  10   8 -11    0.17    0.19   0
  11   3  -6   -1.00    0.34   0
  12  -4  -5    9.59    0.79   0
  -9  -3 -17    7.28    0.52   0
  -9  -1 -18   18.92    0.72   0
  -9  -1 -17    1.30    0.56   0
  -8  -4 -12   -0.19    0.36   0
  -8  -2 -12    0.93    0.42   0
  -8   2 -15   12.51    0.67   0
  -8   4 -19    0.29    0.68   0
  -7   3 -13   55.95    0.88   0
  -7   5 -16    0.75    0.61   0
  -6   4 -11   -0.03    0.31   0
  -5  -1  -5    1.48    0.19   0
  -5   1  -6  753.11    2.03   0
  -5   5 -10   18.63    0.50   0
  -4  -4  -3   61.05    0.34   0
  -4   2  -5  100.54    0.72   0
  -4   8 -13   20.82    0.69   0
  -3   7  -9    1.14    0.37   0
  -3   9 -13    1.06    0.44   0
  -2   4  -4   46.96    0.47   0
  -2  10 -14   20.82    0.65   0
  -1   5  -4   61.99    0.51   0
  -1  11 -15    2.31    0.48   0
   0 -14  -6    0.10    0.32   0
   0  10 -11    3.00    0.36   0
   0  12 -18    1.73    0.46   0
   1 -13  -4    1.58    0.37   0
   1 -11  -2   -0.16    0.29   0
   1  -3   1  732.49    1.26   0
   2 -10  -1   88.37    0.83   0
   2  -6   1   32.01    0.41   0
   3 -15  -6    0.01    0.43   0
   3  11 -12    2.12    0.31   0
   4 -10  -1   15.10    0.54   0
   4  -6   1    0.45    0.21   0
   4  12 -15   22.30    0.53   0
   5 -13  -4   23.56    0.75   0
   5 -11  -2   27.89    0.71   0
   5  -5   1   33.73    0.52   0
   5  -3   1  277.94    1.27   0
   6 -12  -3    0.04    0.40   0
   7 -13  -5   -0.30    0.66   0
   7 -11  -3    6.98    0.64   0
   7   3  -2   26.34    0.36   0
   8 -10  -3    1.23    0.59   0
   9  -9  -3   -0.31    0.46   0
   9  -7  -2    4.96    0.47   0
  10 -10  -5    4.85    0.85   0
  10  -6  -3    2.75    0.60   0
  10   6  -8    0.86    0.24   0
  12   0  -6   10.09    0.61   0
  12   4  -9    3.54    0.44   0
  -9  -3 -16    2.68    0.43   0
  -9  -1 -16   17.62    0.73   0
  -9   1 -18   17.85    0.83   0
  -8  -6 -12   20.89    0.50   0
  -8   4 -18   12.28    0.79   0
  -7  -1  -9  106.72    0.92   0
  -7   1 -10   16.73    0.53   0
  -7   5 -15   -0.23    0.58   0
  -6   6 -14    4.11    0.43   0
  -6   8 -19    0.15    0.70   0
  -5   7 -13   70.93    0.97   0
  -5   9 -19   23.32    0.84   0
  -4  -2  -3  316.56    0.92   0
  -4   6  -9   -0.32    0.26   0
  -4  10 -19    8.92    0.68   0
  -3  -1  -2  244.57    0.72   0
  -3   3  -4   11.26    0.30   0
  -2 -14  -8    1.97    0.25   0
  -2  -8  -2   71.27    0.37   0
  -2   6  -6   34.22    0.47   0
  -2   8  -9   20.19    0.45   0
  -1   1  -1 1162.12    1.23   0
   0   8  -7   11.06    0.34   0
   0  12 -17    0.99    0.42   0
   1 -15  -7    7.22    0.49   0
   1   1   0    2.82    0.04   0
   1   7  -5   12.07    0.26   0
   2  -8   0   25.72    0.46   0
   2  12 -15    2.96    0.43   0
   3 -13  -4   10.15    0.52   0
   3 -11  -2   -0.58    0.35   0
   3  -1   1   97.80    0.53   0
   4 -14  -5    2.24    0.44   0
   4 -12  -3   22.75    0.65   0
   4  -8   0    3.81    0.39   0
   4  -2   1   52.94    0.50   0
   5   1   0   96.25    0.58   0
   5  11 -12    6.21    0.28   0
   6 -14  -6    0.69    0.70   0
   6 -10  -2    9.03    0.59   0
   6  -6   0   74.17    0.88   0
   6   0   0   17.00    0.33   0
   6   2  -1   -0.05    0.18   0
   7   1  -1   46.10    0.51   0
   8 -12  -5    0.35    0.53   0
   8  -8  -2   21.67    0.73   0
   8  -2  -1   14.11    0.50   0
   9 -11  -5    7.37    0.66   0
   9  -5  -2    2.18    0.56   0
   9  -1  -2    2.93    0.31   0
   9   3  -4    0.69    0.27   0
  10  -8  -4   15.00    0.73   0
  10  -2  -3    5.07    0.51   0
  10   4  -6    4.04    0.33   0
  11  -7  -5    4.09    0.74   0
  -9  -5 -15    1.29    0.46   0
  -9  -3 -15   27.90    0.74   0
  -9   1 -17    1.33    0.69   0
  -8   0 -12   67.11    0.88   0
  -8   4 -17    0.24    0.51   0
  -7  -3  -8    3.11    0.30   0
  -7   5 -14    6.83    0.60   0
  -6  -4  -6    3.03    0.22   0
  -6  -2  -6   46.85    0.54   0
  -6   2  -8  223.49    1.33   0
  -6   6 -13    2.20    0.40   0
  -5   5  -9   14.26    0.44   0
  -5   7 -12    3.27    0.54   0
  -4   4  -6   79.81    0.76   0
  -4   8 -12   15.31    0.53   0
  -4  10 -17    1.16    0.63   0
  -3 -13  -8   23.68    0.33   0
  -3  11 -18    5.29    0.73   0
  -2  10 -13    0.14    0.35   0
  -1   7  -6   31.96    0.48   0
   0  12 -16    0.40    0.50   0
   1  11 -12    1.98    0.39   0
   2  -4   1  277.78    0.98   0
   2  -2   1  203.87    0.72   0
   3 -15  -7    1.07    0.53   0
   3  -5   1   11.71    0.30   0
   4  12 -14    4.51    0.38   0
   5  -9  -1   33.51    0.63   0
   5  -7   0   26.13    0.52   0
   6 -12  -4    2.69    0.56   0
   6  -8  -1    0.61    0.42   0
   7 -13  -6    7.03    0.73   0
   7  -9  -2   41.45    0.80   0
   7  -7  -1   37.24    0.69   0
   7   5  -4    0.80    0.13   0
   8   4  -4   10.58    0.27   0
   9  -9  -4   13.76    0.76   0
   9  -7  -3    1.07    0.56   0
   9   1  -3   16.61    0.45   0
   9   5  -6   39.92    0.49   0
  11  -1  -5    8.42    0.54   0
  11   3  -7    0.04    0.35   0
  -9  -1 -15    1.70    0.43   0
  -9   1 -16   17.59    0.79   0
  -8  -8 -13    3.09    0.32   0
  -8   2 -13    2.18    0.41   0
  -8   4 -16   14.91    0.65   0
  -7  -7  -9   15.64    0.34   0
  -7   3 -11   38.05    0.72   0
  -7   7 -18    0.06    0.68   0
  -6   6 -12   29.20    0.76   0
  -5  -3  -4    6.53    0.22   0
  -5   9 -16   15.91    0.82   0
  -4   6  -8   48.09    0.66   0
  -3   7  -8   15.49    0.42   0
  -3  11 -17   11.89    0.71   0
  -2  10 -12   38.30    0.75   0
  -1   3  -2  268.76    0.80   0
   0 -12  -4    8.63    0.30   0
   0  -6   0  341.30    0.96   0
   0  12 -15   18.59    0.65   0
   1  -7   0   40.23    0.42   0
   2 -14  -6    9.59    0.56   0
   2  10  -9    2.96    0.26   0
   2  12 -14    0.87    0.38   0
   3  -9  -1    3.48    0.38   0
   3  -3   1   41.91    0.41   0
   3  11 -11   20.97    0.41   0
   4 -14  -6    4.67    0.60   0
   5 -13  -5   12.94    0.66   0
   5 -11  -3    6.82    0.54   0
   6  -4   0   31.03    0.52   0
   6  -2   0    6.38    0.29   0
   7 -11  -4   33.73    0.83   0
   8 -12  -6    0.42    0.54   0
   8 -10  -4    0.11    0.45   0
   8   0  -2    0.86    0.31   0
   8   6  -6    3.77    0.18   0
   9 -11  -6    4.35    0.63   0
  10  -8  -5   13.95    0.70   0
  10  -6  -4   31.55    0.82   0
  10   0  -4   31.88    0.60   0
  10   2  -5   55.22    0.74   0
  11  -7  -6    7.03    0.78   0
  11  -5  -5    4.53    0.54   0
  11  -3  -5    1.77    0.53   0
  11   5  -9   93.13    0.87   0
  -9  -5 -14   23.13    0.64   0
  -9  -1 -14    6.85    0.48   0
  -9   1 -15    2.48    0.63   0
  -8  -6 -11    1.84    0.33   0
  -8  -2 -10    2.67    0.37   0
  -8   4 -15   15.14    0.65   0
  -7   5 -13    7.94    0.49   0
  -6   0  -6  105.09    0.85   0
  -6   2  -7   20.12    0.51   0
  -6   4  -9    2.48    0.31   0
  -6   8 -16   22.09    0.75   0
  -5  -7  -5  285.28    0.67   0
  -5   5  -8   30.78    0.63   0
  -5   9 -15    6.65    0.67   0
  -4   2  -4  140.78    0.82   0
  -3   9 -11  112.38    1.10   0
  -3  11 -16    7.87    0.70   0
  -2   8  -8   43.16    0.60   0
   0 -14  -7   63.18    0.78   0
   0  -8  -1  149.39    0.76   0
   1 -15  -8   19.72    0.61   0
   1 -11  -3   24.91    0.48   0
   2 -10  -2   12.81    0.42   0
   3 -15  -8   14.80    0.68   0
   3 -13  -5   14.99    0.59   0
   3  -7   0  113.10    0.83   0
   3   9  -7   71.49    0.49   0
   4 -12  -4   10.57    0.58   0
   4 -10  -2  131.37    1.10   0
   4  -6   0   39.04    0.57   0
   4  10  -9    1.59    0.16   0
   5  -5   0  130.79    0.99   0
   6 -12  -5    0.36    0.57   0
   6 -10  -3    4.16    0.54   0
   6  10 -10   34.95    0.24   0
   7 -13  -7    1.43    0.67   0
   7  -9  -3    9.02    0.63   0
   7  -3  -1   32.65    0.60   0
   8  -8  -3   15.71    0.60   0
   8   2  -3  175.37    1.02   0
   9  -9  -5    0.05    0.67   0
   9  -1  -3   17.13    0.54   0
  10  -2  -4   -0.19    0.43   0
  12  -4  -7    7.43    0.65   0
  12  -2  -7   -0.00    0.43   0
  -9  -3 -13   17.35    0.60   0
  -9  -1 -13    6.60    0.58   0
  -9   3 -17    7.67    0.63   0
  -8  -4 -10   50.81    0.65   0
  -6  -6  -6   87.43    0.55   0
  -6   8 -15   27.70    0.79   0
  -5  -1  -4  126.07    0.73   0
  -5   9 -14    8.64    0.66   0
  -4   8 -10  191.17    1.44   0
  -3   5  -5   94.19    0.74   0
  -3  11 -15    0.42    0.53   0
  -2   6  -5    0.43    0.19   0
  -2  10 -11   17.90    0.58   0
  -2  12 -17   -0.68    0.47   0
   0   4  -2 1158.68    1.53   0
   0   8  -6  268.26    1.16   0
   1   3  -1    0.33    0.04   0
   1  11 -11   12.18    0.39   0
   2  12 -13    0.60    0.36   0
   3 -11  -3    4.82    0.35   0
   3   1   0  279.81    0.72   0
   4 -14  -7   11.88    0.66   0
   4  -8  -1  106.81    0.91   0
   5 -13  -6   26.61    0.83   0
   5  -9  -2    4.43    0.36   0
   5  -7  -1   40.34    0.66   0
   5   5  -3   50.24    0.27   0
   6  -8  -2   13.40    0.56   0
   6  -6  -1    7.66    0.37   0
   7 -11  -5    0.19    0.56   0
   7  -7  -2   -0.09    0.33   0
   8 -12  -7    0.06    0.57   0
   8 -10  -5    0.37    0.48   0
   8  -4  -2    1.46    0.32   0
   8  -2  -2    1.14    0.30   0
   9 -11  -7    0.71    0.56   0
   9  -7  -4    6.36    0.51   0
  10  -8  -6    8.13    0.77   0
  10   4  -7   33.70    0.57   0
  10   6  -9    7.65    0.33   0
  11  -5  -6   14.53    0.67   0
  11  -1  -6    4.15    0.52   0
  12   0  -8   24.55    0.77   0
  12   2  -9    0.32    0.46   0
  -9  -5 -13    0.20    0.40   0
  -9   3 -16    2.90    0.54   0
  -8  -8 -12    1.69    0.28   0
  -8   0 -10    6.09    0.37   0
  -8   2 -11    9.00    0.55   0
  -8   4 -13    5.90    0.59   0
  -8   6 -17    2.61    0.58   0
  -7  -3  -7   36.65    0.52   0
  -7  -1  -7    1.69    0.32   0
  -7   1  -8    8.99    0.39   0
  -7   3  -9    9.62    0.52   0
  -7   7 -15    1.84    0.48   0
  -6   4  -8    0.65    0.36   0
  -6   8 -14   13.01    0.61   0
  -5  -5  -4   46.53    0.34   0
  -5   7 -10    9.03    0.45   0
  -4   4  -5   69.01    0.66   0
  -4   6  -7   68.45    0.76   0
  -3   9 -10   20.94    0.55   0
  -2 -14  -9    5.11    0.30   0
  -2 -12  -6    2.09    0.20   0
  -2   4  -3  189.59    0.85   0
  -1   9  -8   13.58    0.37   0
  -1  11 -12   72.02    0.87   0
   1 -15  -9    4.31    0.49   0
   1  13 -16   13.80    0.63   0
   2 -14  -7   14.60    0.60   0
   2  -8  -1  142.51    0.92   0
   2  -6   0    0.28    0.17   0
   3   3  -1   29.74    0.17   0
   4   0   0  666.60    1.44   0
   4  12 -13   86.85    0.75   0
   5 -11  -4   16.10    0.54   0
   7 -13  -8    7.02    0.81   0
   7   3  -3   67.30    0.55   0
   7  11 -13    0.52    0.11   0
   8  -8  -4    0.47    0.51   0
   8  -6  -3   17.26    0.64   0
   9  -9  -6   12.71    0.77   0
   9   3  -5   11.29    0.32   0
  10   2  -6    1.64    0.36   0
  11   1  -7    0.78    0.45   0
  11   3  -8   11.66    0.44   0
  11   5 -10    8.65    0.42   0
  12  -4  -8   23.89    0.84   0
  12  -2  -8    2.74    0.48   0
  -9  -7 -14    0.49    0.40   0
  -9   1 -13    7.29    0.52   0
  -8  -6 -10   13.25    0.40   0
  -8  -4  -9    0.05    0.30   0
  -7   5 -11    0.12    0.37   0
  -7   7 -14    1.83    0.47   0
  -6  -8  -7   28.01    0.28   0
  -6  -2  -5  108.42    0.73   0
  -6   2  -6   45.29    0.65   0
  -6   6 -10   27.75    0.64   0
  -6   8 -13    2.95    0.61   0
  -5   9 -13   12.07    0.57   0
  -4  10 -13   -0.58    0.51   0
  -3 -11  -6    2.81    0.16   0
  -3   3  -3    9.96    0.26   0
  -3  11 -14    2.99    0.44   0
  -2 -10  -4   21.15    0.28   0
  -2   8  -7  202.42    1.18   0
  -2  12 -15    3.05    0.61   0
  -1   5  -3   66.46    0.49   0
  -1   7  -5   37.84    0.46   0
   0 -12  -5   10.39    0.38   0
   0  12 -13   17.50    0.59   0
   1 -13  -6   12.62    0.49   0
   3 -13  -6   -0.44    0.43   0
   3  -9  -2  120.03    0.99   0
   3  -5   0  280.77    1.17   0
   3  11 -10   25.50    0.44   0
   3  13 -15    1.70    0.38   0
   4 -12  -5   14.25    0.60   0
   4 -10  -3   87.63    0.96   0
   4  -4   0   90.57    0.70   0
   5  11 -11   28.38    0.34   0
   6 -12  -6    2.36    0.49   0
   6 -10  -4    8.09    0.46   0
   6   4  -3    0.48    0.13   0
   7 -11  -6    1.60    0.61   0
   7  -9  -4    1.52    0.42   0
   7  -5  -2   27.32    0.57   0
   8 -12  -8   18.05    0.80   0
   8 -10  -6    0.02    0.58   0
   8   8  -9    2.30    0.15   0
   9  -7  -5    1.32    0.54   0
   9   7  -9    0.76    0.19   0
  10  -8  -7    4.23    0.58   0
  10  -6  -6    0.76    0.64   0
  12   2 -10    5.90    0.54   0
  -9   1 -12   43.68    0.91   0
  -9   3 -14   11.14    0.61   0
  -8   2 -10    2.81    0.39   0
  -8   4 -12   -0.11    0.38   0
  -8   6 -15    1.43    0.49   0
  -7  -7  -8    1.15    0.21   0
  -7   7 -13    0.29    0.57   0
  -6  -4  -5    1.11    0.14   0
  -5   1  -4  130.46    0.82   0
  -5   7  -9    4.75    0.38   0
  -5   9 -12   10.73    0.68   0
  -3   9  -9   77.60    0.93   0
  -1  11 -11    4.93    0.36   0
  -1  13 -16   13.65    0.72   0
   0  -4   0  172.68    0.56   0
   1  -9  -2  134.85    0.84   0
   1  -5   0 1328.28    2.00   0
   1  11 -10   13.61    0.38   0
   1  13 -15    0.84    0.48   0
   2 -12  -5    1.76    0.38   0
   2   6  -3  451.54    0.82   0
   2  10  -8   24.85    0.41   0
   2  12 -12    7.54    0.40   0
   3 -11  -4   21.12    0.57   0
   3  -7  -1  125.55    0.90   0
   4 -14  -8   -0.16    0.45   0
   4  -2   0   40.69    0.43   0
   5 -13  -7   16.36    0.62   0
   5  -9  -3   42.57    0.75   0
   5  -5  -1   74.77    0.78   0
   5   1  -1   32.50    0.37   0
   6  -8  -3   93.43    1.05   0
   6  -6  -2    9.79    0.46   0
   6  -2  -1   -0.05    0.20   0
   6   2  -2    6.20    0.24   0
   7  -7  -3   33.52    0.68   0
   7  -1  -2   74.11    0.76   0
   8  -4  -3   78.98    0.91   0
   8   4  -5   10.06    0.29   0
   9  -9  -7   22.47    0.87   0
   9  -1  -4    0.22    0.28   0
   9   5  -7   46.00    0.54   0
  11  -3  -7    0.28    0.43   0
  12  -2  -9   -0.14    0.56   0
 -10  -2 -14    1.96    0.53   0
  -9  -7 -13    6.10    0.40   0
  -9  -1 -11    3.20    0.39   0
  -9   3 -13   17.92    0.76   0
  -9   5 -16    1.74    0.58   0
  -8  -8 -11    1.12    0.26   0
  -8   4 -11   10.99    0.62   0
  -8   6 -14   12.40    0.64   0
  -7   3  -8    2.65    0.32   0
  -6   6  -9    1.72    0.32   0
  -4  -6  -3    1.37    0.06   0
  -4   2  -3  320.57    1.20   0
  -3 -13  -9    0.25    0.20   0
  -3   7  -6   46.45    0.61   0
  -2   6  -4  250.44    1.14   0
  -2  12 -14    0.93    0.42   0
  -1   9  -7   50.45    0.64   0
   0  10  -8    8.08    0.39   0
   1 -15 -10   47.65    0.88   0
   1 -11  -4   -0.04    0.22   0
   1  -7  -1    0.61    0.20   0
   2 -14  -8    2.77    0.40   0
   2 -10  -3   33.33    0.53   0
   2   8  -5    0.61    0.14   0
   4  -8  -2   75.84    0.79   0
   4  -6  -1    1.15    0.22   0
   4   2  -1   17.84    0.22   0
   4   4  -2  371.58    0.65   0
   5 -11  -5   22.62    0.61   0
   5  -7  -2   28.84    0.54   0
   6 -12  -7   22.49    0.71   0
   6 -10  -5   15.68    0.66   0
   7 -11  -7    8.02    0.71   0
   7  -9  -5    2.32    0.57   0
   8 -10  -7    5.41    0.67   0
   8  -8  -5    0.42    0.40   0
   8  -6  -4   35.54    0.72   0
   8  -2  -3  181.18    1.24   0
   8   2  -4   -0.34    0.27   0
   9  -5  -5    8.37    0.63   0
  10  -8  -8    1.08    0.54   0
  10  -6  -7    1.53    0.62   0
  10  -4  -6    4.17    0.45   0
  10   0  -6   29.39    0.66   0
  10   4  -8   14.19    0.46   0
  10   6 -10    4.12    0.33   0
  11  -7  -9    1.00    0.61   0
  11  -5  -8    4.54    0.54   0
  11   3  -9    0.97    0.32   0
  12   0 -10   -0.21    0.55   0
 -10  -4 -14    0.93    0.53   0
 -10   0 -14   17.20    0.65   0
 -10   2 -15    3.43    0.75   0
  -9  -5 -11    2.10    0.37   0
  -9   3 -12    5.72    0.62   0
  -9   5 -15    1.61    0.57   0
  -8  -2  -8    2.58    0.28   0
  -8   0  -8  157.63    1.23   0
  -8   2  -9   18.87    0.54   0
  -7  -3  -6    3.41    0.27   0
  -7  -1  -6    0.80    0.23   0
  -7   5  -9   19.43    0.65   0
  -7   9 -16    2.07    0.58   0
  -6   8 -11    2.45    0.57   0
  -6  10 -15    1.49    0.67   0
  -5  -1  -3    9.53    0.26   0
  -4  -2  -2   94.73    0.49   0
  -4   4  -4  461.80    1.61   0
  -4   8  -8    9.72    0.41   0
  -4  10 -11    0.05    0.49   0
  -2 -14 -10    0.27    0.26   0
  -2   8  -6   36.33    0.58   0
  -2  10  -9   56.49    0.74   0
  -1  11 -10    5.63    0.44   0
  -1  13 -15   -0.15    0.53   0
   0   6  -3    5.71    0.21   0
   0   8  -5   55.31    0.55   0
   1 -13  -7   43.59    0.71   0
   1  13 -14    2.80    0.38   0
   2  -4   0  148.36    0.71   0
   3 -13  -7   40.13    0.73   0
   3  -3   0   35.00    0.38   0
   3  -1   0  285.67    0.89   0
   3  13 -14    0.42    0.36   0
   4 -14  -9    1.44    0.48   0
   4 -12  -6    5.27    0.42   0
   4 -10  -4   14.74    0.55   0
   4  12 -12    0.91    0.25   0
   5 -13  -8   -0.25    0.44   0
   5   3  -2  133.41    0.58   0
   6   8  -7    0.20    0.06   0
   7  -7  -4    3.24    0.49   0
   7  -5  -3   31.71    0.67   0
   9  -9  -8    1.35    0.69   0
   9   1  -5   62.81    0.72   0
   9   3  -6    6.42    0.36   0
  10  -2  -6    1.52    0.37   0
  10   2  -7   19.29    0.54   0
  11  -7 -10    0.97    0.75   0
  11  -1  -8   17.46    0.67   0
  11   5 -11    3.08    0.39   0
  12  -2 -10    8.59    0.70   0
  12   2 -11    3.99    0.54   0
 -10  -2 -13   10.15    0.61   0
  -9  -1 -10   54.44    0.80   0
  -9   5 -14   23.42    0.78   0
  -8  -4  -8    6.83    0.30   0
  -8   4 -10   52.94    0.87   0
  -7   3  -7   37.57    0.69   0
  -7   7 -11    2.45    0.52   0
  -7   9 -15    1.45    0.57   0
  -6   2  -5  106.60    0.87   0
  -6   6  -8    2.37    0.33   0
  -6  10 -14    3.19    0.68   0
  -5  -3  -3  224.59    0.82   0
  -5  11 -15   22.25    0.78   0
  -4   0  -2  548.10    1.36   0
  -4  12 -15   24.14    0.87   0
  -2 -12  -7    2.69    0.25   0
  -1   7  -4   24.90    0.41   0
  -1  13 -14   -0.25    0.50   0
   0 -14  -9   10.42    0.46   0
   0  -8  -2    7.79    0.21   0
   1   5  -2  279.02    0.69   0
   1   9  -6   69.84    0.57   0
   1  11  -9    3.35    0.34   0
   2 -14  -9   21.19    0.66   0
   2 -12  -6    7.81    0.43   0
   2   0   0  399.73    0.79   0
   2  12 -11   11.26    0.41   0
   3  -9  -3  146.70    1.08   0
   5 -11  -6   11.83    0.62   0
   5  -9  -4   20.93    0.60   0
   6 -12  -8   -0.60    0.45   0
   6  -8  -4   -0.29    0.44   0
   6  -4  -2    2.20    0.27   0
   7 -11  -8    1.52    0.62   0
   7   5  -5    2.22    0.16   0
   8 -10  -8    5.71    0.67   0
   8  -8  -6   16.36    0.61   0
   8  -4  -4   10.40    0.44   0
  10  -8  -9    7.08    0.63   0
  10  -4  -7   35.31    0.90   0
  11   1  -9    6.32    0.51   0
  -9  -7 -12   -0.61    0.32   0
  -9   3 -11    8.11    0.60   0
  -9   5 -13   -0.12    0.64   0
  -8   2  -8    2.25    0.36   0
  -7   5  -8   62.62    0.94   0
  -6  -2  -4   12.71    0.28   0
  -6   0  -4    4.27    0.30   0
  -6   8 -10   48.14    0.85   0
  -5   1  -3    9.86    0.32   0
  -5   7  -7    0.27    0.40   0
  -4   8  -7   58.01    0.81   0
  -4  10 -10   83.90    1.10   0
  -3   7  -5   28.01    0.52   0
  -2   4  -2  231.67    0.93   0
  -2  10  -8   10.03    0.46   0
   0  -6  -1 1657.19    2.13   0
   0  12 -11    0.60    0.30   0
   1  -3   0   45.51    0.34   0
   1  13 -13   12.63    0.53   0
   2  -6  -1  622.51    1.65   0
   2  -2   0 1130.83    1.65   0
   3 -13  -8    5.69    0.56   0
   3  11  -9   31.82    0.43   0
   4 -14 -10    8.98    0.58   0
   4 -12  -7    8.31    0.58   0
   4  -8  -3  188.68    1.26   0
   4  -4  -1    8.68    0.33   0
   4  10  -8    3.74    0.16   0
   5 -13  -9   37.93    0.84   0
   6 -10  -6    0.67    0.40   0
   6  -6  -3   10.77    0.42   0
   6   0  -2  137.73    0.83   0
   6   6  -5   20.67    0.21   0
   7  -9  -6    2.61    0.43   0
   7   3  -4   29.50    0.39   0
   7   7  -7    0.47    0.12   0
   8  -2  -4   -0.07    0.29   0
   8   0  -4   31.91    0.53   0
   9  -9  -9    2.30    0.68   0
   9  -5  -6   40.44    0.80   0
  10  -8 -10   27.38    0.99   0
  10  -6  -8    1.00    0.48   0
  10  -2  -7   19.38    0.70   0
  11  -1  -9    3.81    0.55   0
  11   3 -10   17.51    0.51   0
  12  -2 -11    2.46    0.57   0
 -10   0 -12   15.44    0.61   0
 -10   2 -13   10.79    0.63   0
  -9  -5 -10    0.81    0.36   0
  -9  -1  -9   11.52    0.51   0
  -9   5 -12   36.31    0.96   0
  -8  -2  -7   81.80    0.79   0
  -8   8 -14   52.38    1.09   0
  -7  -5  -6   21.14    0.35   0
  -7  -1  -5   50.94    0.62   0
  -7   7 -10    0.33    0.38   0
  -7   9 -13    2.44    0.65   0
  -6   6  -7   17.38    0.49   0
  -6  10 -13    2.01    0.52   0
  -5   5  -5   35.12    0.56   0
  -5  11 -13   15.29    0.76   0
  -4 -12  -9    1.10    0.15   0
  -3  -1  -1   94.85    0.43   0
  -3   5  -3   17.87    0.39   0
  -1   3  -1  717.71    1.26   0
  -1   9  -6    0.10    0.21   0
  -1  11  -9    6.30    0.35   0
   0 -10  -4    6.53    0.24   0
   0  10  -7   19.63    0.45   0
   1 -11  -5   10.26    0.34   0
   1  -9  -3   16.54    0.34   0
   2  10  -7    0.17    0.19   0
   3  -7  -2    0.09    0.21   0
   3  -5  -1   35.09    0.45   0
   3  13 -13    4.91    0.37   0
   4 -10  -5   18.81    0.57   0
   4  -6  -2    5.16    0.36   0
   5  -7  -3   21.15    0.50   0
   5  -5  -2   77.21    0.76   0
   6 -12  -9    6.57    0.55   0
   7 -11  -9    2.03    0.67   0
   7  -7  -5   26.84    0.71   0
   7  -1  -3   92.21    0.80   0
   8 -10  -9    6.84    0.70   0
   8  -8  -7    5.20    0.59   0
   9   1  -6   48.01    0.71   0
   9   7 -10    1.29    0.22   0
  10  -4  -8   14.63    0.70   0
  10   2  -8   33.79    0.66   0
  10   4  -9   10.80    0.42   0
  11   5 -12    1.58    0.37   0
 -10  -4 -12    5.17    0.48   0
 -10   2 -12    0.31    0.57   0
 -10   4 -14    0.78    0.54   0
  -9  -3  -9   10.81    0.40   0
  -9   1  -9   12.25    0.49   0
  -9   3 -10    6.23    0.48   0
  -8  -8 -10   12.78    0.31   0
  -8   6 -10   13.89    0.69   0
  -7 -11 -12    3.56    0.12   0
  -7  -3  -5   17.76    0.37   0
  -7   1  -5   49.58    0.69   0
  -7   3  -6    3.94    0.34   0
  -7   9 -12    0.10    0.58   0
  -6  10 -12    1.89    0.66   0
  -5   9  -9    9.03    0.48   0
  -4  -4  -2    0.86    0.09   0
  -4   4  -3   62.86    0.62   0
  -4  12 -13    0.11    0.61   0
  -3  11 -10    8.73    0.45   0
  -2 -14 -11   15.24    0.42   0
  -2  -8  -3  215.97    0.67   0
  -2   6  -3   69.74    0.63   0
  -2   8  -5   19.48    0.42   0
  -2  12 -11    7.14    0.53   0
  -1   5  -2  329.78    1.04   0
   0 -14 -10    1.99    0.39   0
   0  12 -10   10.59    0.49   0
   1  13 -12    0.64    0.38   0
   2 -14 -10    8.71    0.48   0
   2 -12  -7   -0.06    0.37   0
   5 -13 -10    2.07    0.48   0
   5 -11  -7   11.89    0.52   0
   5  -9  -5   94.31    1.01   0
   6 -10  -7   27.22    0.78   0
   6  -8  -5  231.04    1.56   0
   7  -9  -7    7.12    0.49   0
   8  -6  -6    5.00    0.52   0
   8  -4  -5   11.01    0.45   0
   8   2  -5   40.57    0.53   0
   8   4  -6   27.99    0.42   0
   9  -9 -10   12.23    0.68   0
   9  -7  -8    7.86    0.57   0
   9  -5  -7   44.86    0.93   0
   9  -1  -6   49.53    0.79   0
   9   9 -13    0.06    0.22   0
  10  -8 -11    0.26    0.69   0
  10   6 -11    5.59    0.32   0
  11  -5 -11    1.52    0.71   0
  11  -3 -10   17.07    0.77   0
  11   1 -10   32.43    0.75   0
  11   3 -11   14.66    0.56   0
  12   0 -12    7.15    0.56   0
  -9  -7 -11    7.12    0.34   0
  -9  -1  -8   12.66    0.50   0
  -9   5 -11    1.90    0.48   0
  -8   4  -8    7.31    0.45   0
  -7  -9  -9    5.43    0.18   0
  -7  -7  -7    7.85    0.21   0
  -7   5  -7    0.85    0.33   0
  -6   6  -6   86.65    0.98   0
  -5   3  -3  218.33    1.16   0
  -5   7  -6   33.32    0.62   0
  -5  11 -12   29.17    0.77   0
  -3 -13 -10   13.36    0.33   0
  -3   1  -1   99.59    0.54   0
  -3  13 -14   29.91    0.82   0
  -2 -10  -5   25.98    0.33   0
  -2  10  -7    1.51    0.39   0
   0 -12  -7   22.61    0.50   0
   1  -7  -2  143.82    0.79   0
   1  11  -8    3.77    0.31   0
   2  12 -10   15.18    0.40   0
   3 -13  -9    7.92    0.47   0
   4  12 -11   29.56    0.42   0
   6 -12 -10   28.10    0.81   0
   6  -4  -3    0.45    0.26   0
   6   2  -3   10.37    0.27   0
   7 -11 -10    1.01    0.62   0
   8 -10 -10   28.69    0.85   0
  10   0  -8    3.95    0.39   0
  11  -1 -10   34.24    0.78   0
 -10  -4 -11    1.15    0.44   0
 -10   0 -10    0.20    0.52   0
 -10   2 -11    0.85    0.45   0
 -10   4 -12    7.70    0.72   0
  -9  -5  -9    0.09    0.29   0
  -9  -3  -8   29.19    0.59   0
  -9   1  -8   13.01    0.48   0
  -8   0  -6  185.04    1.23   0
  -8   6  -9    7.22    0.48   0
  -7   7  -8    0.83    0.49   0
  -7   9 -11    3.63    0.49   0
  -6   8  -8   77.73    1.00   0
  -5   5  -4   48.95    0.64   0
  -5   9  -8    3.03    0.40   0
  -3 -11  -7    6.80    0.22   0
  -3  -3  -1   42.19    0.21   0
  -2  12 -10    3.22    0.48   0
  -1 -13  -9    0.28    0.29   0
   0   8  -4   54.98    0.50   0
   1   9  -5   20.47    0.34   0
   2 -14 -11    1.11    0.49   0
   2 -10  -5    0.36    0.35   0
   4 -10  -6   13.77    0.53   0
   4  -8  -4   36.95    0.59   0
   5 -13 -11   12.37    0.63   0
   5 -11  -8    1.10    0.39   0
   5  -7  -4   47.37    0.68   0
   5   1  -2    8.01    0.21   0
   5  11 -10   15.39    0.22   0
   6 -10  -8   23.65    0.75   0
   6   4  -4    9.61    0.21   0
   7  -9  -8    5.27    0.59   0
   7  -7  -6   44.95    0.78   0
   7   1  -4    6.16    0.31   0
   9  -9 -11   -0.23    0.54   0
   9  -7  -9    0.59    0.46   0
   9  -5  -8   17.60    0.72   0
   9  -3  -7    0.29    0.47   0
  10  -8 -12   18.57    0.80   0
  11  -5 -12    1.07    0.71   0
  11  -3 -11   17.38    0.78   0
  11   1 -11    1.85    0.51   0
  11   5 -13    0.09    0.38   0
 -10  -6 -12   -0.19    0.37   0
 -10  -2 -10   13.64    0.51   0
 -10   4 -11    1.03    0.61   0
  -9   7 -12    0.23    0.52   0
  -8   2  -6   10.05    0.44   0
  -8   4  -7    1.18    0.35   0
  -7  -1  -4  146.91    0.97   0
  -7   5  -6   22.44    0.58   0
  -7   9 -10   30.51    0.88   0
  -6  -2  -3   10.56    0.30   0
  -5  -5  -3   10.06    0.17   0
  -5  -1  -2   37.29    0.39   0
  -5   1  -2   36.07    0.47   0
  -4  12 -11    4.24    0.57   0
  -2 -12  -8   11.55    0.32   0
  -1   7  -3   86.11    0.63   0
  -1   9  -5    3.01    0.23   0
  -1  13 -11    0.07    0.44   0
   0 -14 -11   17.65    0.51   0
   0   4  -1 1094.16    1.43   0
   1  -9  -4  166.65    0.98   0
   1   7  -3    1.31    0.14   0
   1  13 -11    2.32    0.42   0
   2 -12  -8    0.18    0.39   0
   2  -4  -1  395.93    1.17   0
   3 -13 -10    0.07    0.47   0
   3 -11  -7   64.46    0.88   0
   3  -7  -3   45.79    0.60   0
   3  -3  -1   28.59    0.35   0
   3  13 -12    5.05    0.32   0
   4 -12  -9   13.15    0.55   0
   4  -6  -3  166.89    1.08   0
   5 -13 -12    1.24    0.67   0
   5  -9  -6   15.45    0.51   0
   5  -5  -3   51.93    0.64   0
   5  -1  -2    7.94    0.24   0
   6 -12 -11    5.25    0.60   0
   6  -8  -6    4.87    0.40   0
   6  12 -13    8.04    0.17   0
   7 -11 -11   -0.46    0.51   0
   8 -10 -11   14.80    0.73   0
   8  -8  -9    2.50    0.61   0
   8  -6  -7    1.38    0.39   0
   8   8 -10   37.53    0.38   0
   8  10 -13   31.13    0.31   0
   9  -9 -12   15.85    0.91   0
   9  -1  -7   50.37    0.81   0
   9   1  -7   54.49    0.71   0
   9   5  -9    5.24    0.29   0
  10  -6 -11    5.38    0.71   0
  10  -2  -9    1.11    0.50   0
  10   6 -12   -0.17    0.34   0
  11  -1 -11    2.41    0.45   0
  11   3 -12    1.03    0.44   0
 -11  -1 -12    3.43    0.60   0
 -11   1 -12    3.19    0.72   0
 -10  -4 -10    2.75    0.42   0
  -9  -1  -7    2.78    0.39   0
  -9   3  -8   29.03    0.68   0
  -9   5  -9   -0.18    0.55   0
  -8  -4  -6    6.84    0.32   0
  -8   6  -8    0.33    0.38   0
  -8   8 -10   13.18    0.76   0
  -6   2  -3   10.40    0.33   0
  -6   6  -5   51.34    0.79   0
  -5 -11  -9   17.61    0.19   0
  -5   7  -5  283.56    1.58   0
  -5   9  -7   51.12    0.81   0
  -5  11 -10    3.72    0.48   0
  -4   4  -2    0.56    0.25   0
  -3  -7  -3   21.97    0.15   0
  -3  11  -8    3.21    0.46   0
  -3  13 -12    1.69    0.46   0
  -2  10  -6    5.30    0.39   0
  -2  12  -9    3.89    0.46   0
   0   6  -2   38.26    0.37   0
   2 -14 -12    0.60    0.49   0
   2  -6  -2    1.17    0.19   0
   2   8  -4   21.54    0.25   0
   3  -9  -5    1.24    0.36   0
   3  -5  -2   18.71    0.38   0
   5 -11  -9   30.53    0.78   0
   6 -12 -12    3.86    0.74   0
   6  -4  -4   10.19    0.45   0
   7  -9  -9    0.48    0.58   0
   7  -7  -7    0.07    0.48   0
   7   5  -6    8.48    0.23   0
   8 -10 -12   11.91    0.82   0
   8  -2  -6   52.26    0.79   0
   8   2  -6   51.73    0.63   0
   9  -7 -10    1.02    0.47   0
   9   3  -8   62.47    0.73   0
   9   7 -11   40.97    0.53   0
  10  -4 -10    7.20    0.55   0
  11  -5 -13   -0.18    0.53   0
  11  -3 -12    0.73    0.51   0
 -10  -2  -9    2.45    0.46   0
 -10   4 -10    2.57    0.60   0
  -9  -7 -10   29.38    0.48   0
  -9  -3  -7    0.08    0.33   0
  -8 -10 -12    1.89    0.18   0
  -8   4  -6    6.92    0.51   0
  -7  -5  -5   21.13    0.34   0
  -7   5  -5   21.57    0.63   0
  -7   7  -7    7.02    0.46   0
  -7   9  -9    5.33    0.60   0
  -6  10  -9   11.03    0.66   0
  -5  -3  -2    1.91    0.15   0
  -4  10  -7   12.50    0.47   0
  -3   9  -5   33.69    0.64   0
  -3  13 -11   15.32    0.69   0
  -2   4  -1  286.74    1.01   0
  -1 -13 -10   -0.14    0.30   0
  -1  11  -7    4.02    0.30   0
   0 -14 -12    4.33    0.51   0
   0 -12  -8    0.79    0.33   0
   1 -13 -10    2.40    0.44   0
   1  11  -7    0.27    0.26   0
   2  10  -6   25.41    0.34   0
   2  12  -9    2.59    0.28   0
   2  14 -13    7.90    0.49   0
   3 -13 -11    0.71    0.53   0
   3   1  -1   71.87    0.37   0
   3  11  -8   20.16    0.32   0
   4 -12 -10    1.40    0.51   0
   4 -10  -7    1.98    0.34   0
   4  -8  -5   52.09    0.75   0
   5  -9  -7   46.78    0.81   0
   5  -7  -5   19.42    0.58   0
   6 -10  -9   -0.74    0.41   0
   7 -11 -12    8.86    0.64   0
   7  -5  -6    7.76    0.50   0
   7  -3  -5    1.00    0.28   0
   8  -8 -10   40.71    0.98   0
   8  -6  -8   21.60    0.62   0
   8   0  -6  163.75    1.17   0
   8   4  -7    5.19    0.28   0
   9  -7 -11   38.68    0.99   0
   9  -5  -9    4.60    0.47   0
  10  -6 -12   -0.05    0.51   0
  10  -2 -10    2.06    0.57   0
  10   2 -10    2.43    0.45   0
  10   4 -11    0.67    0.35   0
  11  -1 -12    5.16    0.49   0
  11   1 -12    4.07    0.46   0
  11   3 -13    2.75    0.47   0
 -11  -1 -11    3.03    0.47   0
 -10   0  -8   71.89    0.99   0
 -10   6 -11    6.17    0.75   0
  -9  -5  -8   14.08    0.41   0
  -9   7 -10   27.83    0.81   0
  -8  -8  -9    2.92    0.20   0
  -8  -6  -7    0.42    0.21   0
  -8   2  -5    4.87    0.35   0
  -8   8  -9    2.82    0.49   0
  -8  10 -12    1.77    0.58   0
  -6   8  -6   25.35    0.69   0
  -6  12 -12    0.48    0.56   0
  -5   9  -6   27.48    0.71   0
  -4  -2  -1   54.62    0.36   0
  -4   2  -1   52.80    0.51   0
  -2  -6  -2   24.64    0.18   0
  -2   6  -2   23.48    0.37   0
  -1   1   0    2.41    0.10   0
  -1  13 -10    0.24    0.43   0
   2 -14 -13    7.91    0.62   0
   2 -12  -9    1.85    0.46   0
   2  -8  -4   21.14    0.45   0
   3 -11  -8   21.78    0.62   0
   5 -11 -10   16.15    0.72   0
   6 -12 -13    9.19    0.66   0
   7  -9 -10   54.27    1.05   0
   9  -9 -14    0.43    0.75   0
   9  -1  -8   88.34    0.96   0
   9   1  -8   86.88    0.88   0
  10  -6 -13    1.42    0.69   0
  10  -4 -11    1.33    0.47   0
  10   0 -10   79.40    0.97   0
  11  -3 -13    4.19    0.58   0
 -11  -3 -11    0.52    0.53   0
 -11   1 -10    0.23    0.56   0
 -10  -4  -9   19.69    0.58   0
 -10   2  -8    0.62    0.51   0
  -9   7  -9   15.91    0.82   0
  -8  10 -11    2.95    0.72   0
  -7   1  -3  123.12    0.96   0
  -7   7  -6   25.72    0.64   0
  -7   9  -8    1.40    0.44   0
  -7  11 -11   15.92    0.74   0
  -6  -4  -3    5.81    0.19   0
  -6   0  -2   52.21    0.56   0
  -6   4  -3    5.98    0.32   0
  -6   6  -4   14.87    0.46   0
  -6  10  -8   59.19    0.96   0
  -6  12 -11    2.73    0.70   0
  -5   7  -4    1.98    0.31   0
  -4 -12 -10    3.87    0.22   0
  -4   8  -4    8.93    0.45   0
  -4  10  -6   81.25    1.00   0
  -4  12  -9    0.87    0.54   0
  -3  -9  -5   35.03    0.30   0
  -3  11  -7    7.14    0.40   0
  -2  12  -8   11.17    0.53   0
  -2  14 -12    0.29    0.45   0
  -1 -11  -7    4.25    0.28   0
  -1   9  -4   73.82    0.71   0
   0 -14 -13    9.31    0.54   0
   3 -13 -12    2.37    0.56   0
   3  -7  -4  146.42    1.00   0
   3  13 -11    1.37    0.27   0
   4 -12 -11   28.02    0.77   0
   4  -6  -4   93.76    0.84   0
   4  -2  -2  212.09    0.96   0
   4   2  -2  198.83    0.67   0
   4  12 -10   -0.11    0.18   0
   6 -12 -14   28.05    1.01   0
   6 -10 -10   33.48    0.78   0
   6  -6  -6   36.66    0.71   0
   6  -2  -4    7.11    0.30   0
   6   2  -4    7.31    0.26   0
   7  -1  -5  108.90    0.89   0
   7   1  -5  106.97    0.79   0
   7   9 -10   58.47    0.36   0
   8  -8 -11   18.24    0.68   0
   8  -6  -9    1.95    0.51   0
   8  -2  -7   34.74    0.69   0
   9  -7 -12    1.98    0.63   0
   9  -5 -10   18.53    0.65   0
   9  -3  -9  126.09    1.29   0
   9   3  -9  119.94    0.98   0
  10  -4 -12    7.47    0.67   0
  10  -2 -11   76.61    1.11   0
  10   6 -13    3.04    0.38   0
  11  -3 -14    1.47    0.67   0
  11  -1 -13    3.05    0.49   0
  11   1 -13    3.33    0.47   0
 -10   6 -10   -0.27    0.52   0
  -9   3  -6    7.69    0.45   0
  -9   5  -7    9.82    0.52   0
  -8   0  -4  188.38    1.24   0
  -8   4  -5    0.84    0.31   0
  -8   6  -6    1.94    0.38   0
  -8   8  -8   67.92    1.07   0
  -7  -1  -3  123.79    0.85   0
  -7  11 -10    0.50    0.65   0
  -6   2  -2  250.92    1.27   0
  -5  11  -8   -0.12    0.38   0
  -2   0   0  424.18    0.80   0
  -2   8  -3  214.99    1.14   0
  -1 -13 -11   -0.03    0.33   0
  -1  11  -6   17.21    0.50   0
   0 -12  -9    3.93    0.40   0
   0 -10  -6  111.76    0.83   0
   0  -4  -1 1106.41    1.42   0
   0   8  -3   30.94    0.38   0
   0  10  -5   18.11    0.36   0
   1 -13 -11    2.03    0.35   0
   2  14 -12   -0.02    0.37   0
   3 -11  -9   26.42    0.66   0
   3  -9  -6   62.81    0.74   0
   4  -8  -6  197.73    1.32   0
   4  -4  -3  166.99    0.98   0
   4   0  -2   19.93    0.30   0
   5  -9  -8   35.56    0.68   0
   5  -1  -3    3.44    0.28   0
   5   5  -4  124.31    0.46   0
   5  13 -13    0.94    0.19   0
   6  -8  -8  105.60    1.13   0
   6  -4  -5   29.56    0.54   0
   6   0  -4  186.55    1.02   0
   7  -5  -7   21.88    0.56   0
   7  -3  -6   18.03    0.55   0
   7   7  -8    1.73    0.17   0
   7  11 -13    0.66    0.12   0
   9  -1  -9    2.74    0.46   0
  10  -6 -14    6.07    0.62   0
  10   2 -11   74.78    0.91   0
  10   4 -12    5.40    0.43   0
  11  -1 -14    0.72    0.57   0
  11   3 -14    0.84    0.38   0
 -11  -3 -10    2.52    0.54   0
 -11   1  -9    1.50    0.61   0
 -10  -6 -10    0.27    0.31   0
 -10   2  -7    2.17    0.51   0
 -10   6  -9    0.35    0.63   0
  -9  -3  -6    7.71    0.39   0
  -9   1  -5    1.91    0.42   0
  -9   7  -8    0.86    0.47   0
  -9   9 -10    6.70    0.81   0
  -8  -2  -4   26.26    0.49   0
  -8  10 -10   -0.04    0.54   0
  -7  -7  -6   26.86    0.30   0
  -7   3  -3  102.81    0.93   0
  -7   7  -5   16.56    0.62   0
  -7   9  -7   36.10    0.80   0
  -6  -2  -2  243.55    1.01   0
  -6   8  -5    0.41    0.36   0
  -6  10  -7   15.06    0.59   0
  -6  12 -10    3.42    0.71   0
  -5   1  -1   85.71    0.64   0
  -5   5  -2   53.52    0.65   0
  -5   9  -5    7.38    0.45   0
  -5  13 -11    1.11    0.52   0
  -4 -10  -7   12.54    0.20   0
  -4   4  -1   93.27    0.73   0
  -4   6  -2  111.51    0.87   0
  -3   5  -1   13.00    0.34   0
  -3  11  -6    2.71    0.42   0
  -2   2   0 1152.64    1.67   0
   1 -11  -8    2.54    0.36   0
   1   9  -4  162.06    0.78   0
   2 -12 -10   14.70    0.49   0
   2 -10  -7    0.07    0.33   0
   2  -6  -3  450.39    1.46   0
   2  -2  -1  774.81    1.38   0
   2  12  -8    0.54    0.25   0
   3 -13 -13    3.31    0.48   0
   3  -5  -3   23.70    0.42   0
   3  -3  -2   11.51    0.28   0
   4 -12 -12    2.27    0.44   0
   4  10  -7    2.25    0.11   0
   7  -7  -9   24.45    0.64   0
   8  -8 -12   19.82    0.72   0
   8  -6 -10    2.79    0.54   0
   8   6  -9    1.84    0.22   0
   9  -7 -13   -0.08    0.48   0
   9   7 -12    1.80    0.28   0
  10  -4 -13   23.69    0.85   0
  10  -2 -12   17.15    0.75   0
  11  -3 -15    9.61    0.67   0
  11   1 -14    1.88    0.46   0
 -11   5 -10   11.13    0.84   0
 -10  -4  -8    5.81    0.42   0
 -10   4  -7    3.03    0.58   0
  -9  -5  -7    9.82    0.36   0
  -9   5  -6   52.65    0.91   0
  -8   4  -4   24.32    0.66   0
  -8   6  -5   11.09    0.61   0
  -8  10  -9    2.43    0.69   0
  -7  11  -9    2.06    0.68   0
  -6   4  -2    5.47    0.40   0
  -6   6  -3   38.21    0.64   0
  -5  -1  -1   84.23    0.56   0
  -5   3  -1  284.04    1.29   0
  -5   7  -3    6.18    0.35   0
  -5  11  -7    0.10    0.38   0
  -5  13 -10    8.16    0.75   0
  -4   8  -3    0.32    0.37   0
  -4  10  -5   13.48    0.54   0
  -3 -13 -12    1.22    0.28   0
  -3   1   0  291.47    0.90   0
  -3   7  -2    1.87    0.23   0
  -2  -8  -4  167.69    0.65   0
   0 -14 -14    0.02    0.46   0
   0  -8  -4   54.43    0.49   0
   0  12  -7   24.33    0.53   0
   1 -13 -12    0.32    0.43   0
   1  -5  -2  287.64    0.97   0
   1  11  -6    6.07    0.30   0
   1  13  -9    9.09    0.41   0
   3 -13 -14   -0.02    0.56   0
   3   9  -5    1.42    0.12   0
   4 -10  -9    1.91    0.33   0
   5  -5  -5   35.06    0.56   0
   5  -3  -4    7.73    0.38   0
   6  -8  -9   13.57    0.53   0
   6   4  -5   28.77    0.33   0
   7  -1  -6    3.03    0.37   0
   8  -8 -13    0.56    0.66   0
   8   4  -8   -0.16    0.18   0
   8   8 -11   18.25    0.34   0
   9  -7 -14    1.58    0.65   0
   9  -5 -12    0.27    0.58   0
  10   0 -12   15.77    0.63   0
  10   2 -12   17.98    0.65   0
  10   6 -14    7.13    0.44   0
  11  -1 -15   12.35    0.74   0
  11   1 -15   16.76    0.73   0
  11   3 -15    8.83    0.52   0
 -11  -3  -9    2.69    0.45   0
 -11   1  -8    9.17    0.67   0
 -10   0  -6    2.40    0.46   0
 -10   2  -6    6.13    0.57   0
 -10   6  -8   29.23    0.84   0
  -9   7  -7   62.04    1.05   0
  -9   9  -9   14.90    0.73   0
  -8  -6  -6    2.55    0.23   0
  -8   8  -6   16.51    0.70   0
  -7  -3  -3  101.48    0.71   0
  -7   1  -2  364.03    1.58   0
  -7   5  -3   74.41    0.91   0
  -7   9  -6   15.19    0.60   0
  -6   8  -4   17.52    0.61   0
  -6  10  -6   12.55    0.65   0
  -6  12  -9    8.05    0.61   0
  -4  12  -7    1.56    0.49   0
  -2   6  -1   30.70    0.44   0
  -2  10  -4   22.01    0.51   0
  -2  14 -10    0.26    0.42   0
  -1 -13 -12   12.53    0.48   0
  -1 -11  -8    0.09    0.26   0
  -1   3   0   47.35    0.33   0
  -1  13  -8    0.30    0.43   0
   0 -12 -10   10.91    0.46   0
   0   2   0  641.56    0.76   0
   2 -12 -11   11.50    0.53   0
   2  14 -11    0.18    0.35   0
   3 -11 -10   23.54    0.57   0
   3  -9  -7   68.29    0.77   0
   3  -7  -5  363.72    1.55   0
   4 -12 -13   82.66    1.13   0
   4  -8  -7  158.87    1.21   0
   4  -6  -5    3.88    0.37   0
   5  -7  -7  134.55    1.17   0
   6  -4  -6    9.04    0.46   0
   6  -2  -5    0.91    0.23   0
   6   6  -6   38.15    0.31   0
   7  -7 -10    0.17    0.38   0
   7  -5  -8   19.60    0.55   0
   7  -3  -7   30.53    0.65   0
   7   5  -7   21.79    0.33   0
   9  -3 -11   15.42    0.68   0
   9  -1 -10    2.25    0.45   0
   9   3 -10   17.18    0.50   0
   9   5 -11    6.97    0.38   0
  10  -4 -14    4.86    0.55   0
  10  -2 -13    6.78    0.65   0
  10   4 -13   19.97    0.62   0
  11  -1 -16   11.23    0.78   0
 -11  -1  -8   11.07    0.50   0
 -11   3  -8   -0.22    0.48   0
 -10   6  -7   14.77    0.77   0
 -10   8  -9    0.80    0.69   0
  -9   1  -4   39.40    0.74   0
  -9   9  -8   33.57    1.01   0
  -8  10  -8   13.52    0.68   0
  -7  -5  -4    0.48    0.16   0
  -7  -1  -2  374.96    1.46   0
  -7  11  -8   11.35    0.65   0
  -6   2  -1   37.99    0.56   0
  -6  12  -8    4.23    0.66   0
  -5   9  -4  180.23    1.36   0
  -5  11  -6    2.26    0.51   0
  -5  13  -9   17.53    0.75   0
  -4   2   0   40.49    0.45   0
  -4  14 -10   15.73    0.78   0
  -3  -1   0  286.75    0.73   0
  -3   3   0   37.17    0.39   0
  -1   9  -3    0.20    0.19   0
  -1  11  -5    2.94    0.31   0
   0 -10  -7   19.96    0.42   0
   1 -13 -13   13.91    0.57   0
   1 -11  -9    3.19    0.39   0
   1  -9  -6   68.62    0.69   0
   1   7  -2  136.62    0.58   0
   2 -10  -8   24.16    0.56   0
   2   6  -2    1.08    0.08   0
   3 -13 -15    1.07    0.57   0
   3  11  -7   66.10    0.47   0
   3  13 -10    0.06    0.23   0
   4 -12 -14    5.97    0.66   0
   4 -10 -10   -0.71    0.46   0
   5 -11 -13   12.84    0.60   0
   6 -10 -13   -0.07    0.46   0
   8   0  -8  137.24    1.07   0
   8   2  -8   38.35    0.56   0
   8  10 -14    5.99    0.26   0
   9  -5 -13    4.22    0.63   0
   9   1 -10    3.62    0.32   0
  10  -4 -15   -0.24    0.67   0
  10   2 -13    6.36    0.49   0
  11   1 -16   10.39    0.68   0
 -11  -5 -10   11.65    0.53   0
 -10  -6  -9    0.31    0.29   0
 -10  -4  -7    3.05    0.36   0
 -10  -2  -6    6.54    0.44   0
  -9  -3  -5    6.54    0.31   0
  -9  -1  -4   41.22    0.68   0
  -9   3  -4   10.65    0.47   0
  -9   7  -6    0.49    0.46   0
  -8  -8  -8   69.39    0.47   0
  -7   9  -5    1.45    0.53   0
  -6   6  -2   12.97    0.51   0
  -6  10  -5    8.83    0.60   0
  -5   5  -1   34.87    0.54   0
  -5   7  -2   94.67    0.91   0
  -4 -12 -11    4.03    0.26   0
  -4   0   0  678.76    1.45   0
  -4   6  -1    0.63    0.30   0
  -4  10  -4  139.61    1.18   0
  -3 -13 -13   12.73    0.44   0
  -2   4   0  148.15    0.72   0
  -2  12  -6    2.35    0.33   0
  -2  14  -9    4.55    0.59   0
   1  -7  -4   31.19    0.43   0
   1   5  -1    2.41    0.10   0
   1  13  -8    4.60    0.37   0
   2 -12 -12    4.94    0.52   0
   3 -11 -11   17.03    0.63   0
   4  -4  -4    8.97    0.30   0
   5 -11 -14    2.74    0.64   0
   6   2  -5    0.75    0.20   0
   7  -9 -14    0.16    0.47   0
   7  -5  -9   11.55    0.57   0
   8  -8 -15   39.90    1.04   0
   8  -6 -12    0.57    0.41   0
   8  -4 -10   47.00    0.81   0
   9  -3 -12    9.31    0.65   0
   9  -1 -11   14.74    0.62   0
   9   7 -13    0.75    0.28   0
  10  -4 -16   19.46    0.89   0
  10  -2 -14    0.14    0.43   0
  10   4 -14    5.79    0.47   0
  10   6 -15    0.49    0.37   0
 -11  -3  -8    0.39    0.46   0
 -11  -1  -7    6.60    0.56   0
 -10   8  -8   14.30    0.75   0
  -9  -9 -11    0.53    0.21   0
  -9  -7  -8    0.70    0.24   0
  -9  -5  -6   53.00    0.61   0
  -9   9  -7    1.17    0.66   0
  -8  -2  -3   46.97    0.57   0
  -8   8  -5   -0.21    0.38   0
  -8  10  -7   17.14    0.73   0
  -7   5  -2   10.80    0.50   0
  -7   7  -3   63.08    0.93   0
  -7  11  -7    9.46    0.62   0
  -6   4  -1   14.28    0.40   0
  -6   8  -3    1.24    0.33   0
  -6  12  -7    0.58    0.60   0
  -5   9  -3   34.95    0.72   0
  -5  11  -5   18.01    0.66   0
  -5  13  -8   -0.33    0.45   0
  -4   4   0   88.36    0.71   0
  -4   8  -2    3.34    0.30   0
  -4  12  -6    1.03    0.39   0
  -4  14  -9    4.07    0.70   0
  -3   7  -1   26.40    0.49   0
  -3  13  -7   10.08    0.62   0
  -1 -13 -13    0.83    0.40   0
  -1  13  -7    7.34    0.48   0
   0 -12 -11    0.71    0.39   0
   0  12  -6   26.06    0.51   0
   0  14  -9   10.13    0.53   0
   1 -13 -14    2.09    0.48   0
   2  -8  -6   34.57    0.56   0
   2  -6  -4  119.60    0.79   0
   3  -9  -8   24.13    0.52   0
   3  -5  -4    2.45    0.27   0
   4 -12 -15   19.66    0.69   0
   4 -10 -11    7.95    0.55   0
   4  -8  -8    0.75    0.41   0
   4   4  -3  165.74    0.50   0
   5  -7  -8   32.73    0.63   0
   6  -8 -11   70.73    1.04   0
   6  -4  -7   59.64    0.80   0
   7  -9 -15    9.06    0.80   0
   7  -3  -8   10.39    0.48   0
   7  -1  -7   67.11    0.74   0
   8   4  -9    9.26    0.35   0
   9  -7 -17    4.60    0.68   0
   9  -5 -14    3.79    0.53   0
   9   1 -11   12.10    0.53   0
   9   3 -11   14.78    0.44   0
   9   5 -12    1.01    0.33   0
  10  -2 -15    0.98    0.60   0
  10   0 -14    5.24    0.59   0
 -11   1  -6    6.05    0.57   0
 -11   5  -7    1.21    0.50   0
 -10   4  -5    2.35    0.43   0
 -10   8  -7    1.48    0.75   0
  -9   1  -3   11.93    0.54   0
  -9   7  -5   13.30    0.60   0
  -8   0  -2  367.27    1.65   0
  -8   6  -3   10.24    0.57   0
  -8  10  -6    4.22    0.69   0
  -7   9  -4    2.31    0.53   0
  -5  -3  -1  290.07    0.86   0
  -5   1   0   96.98    0.67   0
  -5   3   0   12.97    0.34   0
  -3 -11  -9    5.17    0.24   0
  -3   5   0  311.11    1.23   0
  -3  11  -4   21.54    0.61   0
  -2  10  -3   20.22    0.51   0
  -2  14  -8    2.25    0.50   0
  -1 -11  -9    6.12    0.34   0
  -1   7  -1  127.51    0.75   0
  -1  15 -10    0.40    0.52   0
   0  -6  -3    7.05    0.21   0
   1 -11 -10   12.38    0.48   0
   1  11  -5   10.07    0.31   0
   2 -12 -13    1.27    0.47   0
   2 -10  -9    2.71    0.38   0
   2   8  -3    8.67    0.17   0
   2  12  -7   -0.01    0.21   0
   2  14 -10    8.19    0.39   0
   3 -11 -12    0.54    0.48   0
   4 -12 -16    1.16    0.61   0
   4  -6  -6  148.89    1.05   0
   5 -11 -15   19.22    0.71   0
   5  -9 -11    5.67    0.44   0
   5  -3  -5  874.56    2.32   0
   6 -10 -15    2.83    0.53   0
   6  -6  -9    0.25    0.41   0
   6  -2  -6  116.36    0.91   0
   7  -9 -16    0.84    0.64   0
   7  -5 -10   14.03    0.60   0
   7   1  -7   66.18    0.71   0
   7   3  -7   29.88    0.42   0
   8  -6 -13    4.64    0.48   0
   8  -4 -11   32.08    0.71   0
   8  -2 -10    3.70    0.48   0
   8   2  -9  257.39    1.40   0
   8   8 -12   20.46    0.39   0
   9  -5 -15    3.67    0.62   0
   9  -3 -13   37.59    0.86   0
   9  -1 -12   22.46    0.66   0
  10  -4 -17    2.52    0.57   0
  10   2 -14    0.64    0.37   0
  10   4 -15    0.63    0.42   0
 -12   0  -8   78.18    1.13   0
 -11  -5  -9    0.59    0.40   0
 -11   3  -6    7.53    0.55   0
 -10  -2  -5   70.22    0.87   0
 -10   2  -4   14.34    0.64   0
 -10   6  -5    6.84    0.70   0
  -9  -3  -4   10.05    0.39   0
  -9   9  -6    0.28    0.51   0
  -8   4  -2    0.71    0.34   0
  -8   8  -4    0.04    0.37   0
  -7  11  -6    3.92    0.53   0
  -6  -2  -1   38.83    0.41   0
  -6   6  -1   14.54    0.54   0
  -6  10  -4   40.65    0.80   0
  -6  12  -6    1.69    0.58   0
  -5 -11 -10    3.74    0.18   0
  -5   7  -1   21.82    0.55   0
  -5  13  -7    0.29    0.46   0
  -4  10  -3   27.56    0.58   0
  -4  12  -5    0.50    0.48   0
  -4  14  -8    9.92    0.74   0
  -3   9  -2  306.79    1.52   0
  -1 -13 -14    0.20    0.43   0
  -1  -9  -6    0.16    0.19   0
  -1   5   0 1336.28    2.03   0
  -1  11  -4    0.17    0.20   0
   0 -12 -12    2.23    0.41   0
   1 -13 -15    1.51    0.42   0
   1  -9  -7   74.94    0.73   0
   2   2  -1  773.60    0.73   0
   3  -9  -9  217.47    1.42   0
   3  -3  -3 1230.45    2.23   0
   4 -12 -17    4.72    0.69   0
   4 -10 -12   22.92    0.72   0
   4  12  -9   13.72    0.22   0
   5 -11 -16   -0.53    0.54   0
   5  -9 -12    8.21    0.59   0
   5  -7  -9   63.94    0.90   0
   5   1  -4   96.71    0.63   0
   6 -10 -16    9.11    0.76   0
   7  -7 -13   35.80    0.86   0
   8  -8 -17   -0.57    0.54   0
   8  -6 -14   10.94    0.70   0
   9  -5 -16   15.03    0.80   0
   9   3 -12   10.63    0.48   0
   9   7 -14    1.61    0.32   0
  10  -2 -16   20.43    0.71   0
  10   2 -15    1.73    0.48   0
 -11  -3  -7    2.03    0.42   0
 -11   5  -6    6.38    0.58   0
 -10   0  -4    4.38    0.38   0
 -10   4  -4    4.53    0.46   0
 -10   8  -6   41.96    1.00   0
  -9  -1  -3   11.70    0.39   0
  -9   5  -3   85.00    1.06   0
  -8  10  -5    4.50    0.67   0
  -7  -1  -1   12.76    0.37   0
  -7   7  -2   10.83    0.46   0
  -6   8  -2   -0.15    0.31   0
  -5  -1   0   95.73    0.60   0
  -5   5   0  130.15    0.96   0
  -5   9  -2   53.95    0.84   0
  -5  11  -4    9.83    0.50   0
  -4   6   0   39.13    0.57   0
  -4   8  -1  167.44    1.18   0
  -3  -9  -6  145.43    0.63   0
  -3  13  -6    1.38    0.38   0
  -2   6   0    0.26    0.21   0
  -2   8  -1   97.19    0.79   0
  -1  13  -6    0.25    0.38   0
   0   4   0  173.27    0.56   0
   0  14  -8    2.43    0.42   0
   1 -13 -16   12.67    0.68   0
   2 -12 -14    1.73    0.39   0
   3 -11 -13    2.46    0.49   0
   3  13  -9    7.71    0.27   0
   4  -8  -9  114.28    1.04   0
   4  -4  -5  161.61    1.00   0
   5 -11 -17    1.30    0.67   0
   6  -4  -8    1.04    0.39   0
   6   0  -6   15.01    0.39   0
   6   8  -8  101.74    0.46   0
   7  -5 -11   29.67    0.73   0
   7  -3  -9   -0.24    0.28   0
   7  -1  -8    0.28    0.27   0
   7   5  -8   18.63    0.33   0
   8  -8 -18    6.40    0.64   0
   8  -4 -12    1.93    0.42   0
   8   0 -10   25.07    0.60   0
   9  -3 -14    7.59    0.54   0
   9  -1 -13    3.38    0.54   0
   9   1 -12   21.44    0.55   0
   9   5 -13    2.83    0.36   0
  10  -2 -17   -0.32    0.66   0
  10   0 -16    5.70    0.60   0
  10   4 -16   20.01    0.66   0
 -11   1  -5    4.41    0.44   0
 -10   6  -4   19.26    0.79   0
  -9   3  -2   67.29    0.94   0
  -9   9  -5   16.14    0.71   0
  -8  -6  -5   10.31    0.25   0
  -8  -2  -2   67.99    0.69   0
  -8   6  -2    6.42    0.45   0
  -8   8  -3    0.19    0.39   0
  -7   9  -3   -0.46    0.36   0
  -7  11  -5    6.23    0.55   0
  -6 -10  -9   11.03    0.15   0
  -6   0   0   16.36    0.36   0
  -6   4   0   31.35    0.52   0
  -6  10  -3    0.07    0.55   0
  -6  12  -5    0.20    0.59   0
  -5  13  -6    9.13    0.68   0
  -4 -12 -12    0.21    0.23   0
  -4  -2   0   39.82    0.31   0
  -4  14  -7    1.68    0.65   0
  -3  11  -3    0.79    0.37   0
  -2  -2   0 1159.27    0.83   0
  -2  14  -7    0.93    0.51   0
  -1 -13 -15   -0.12    0.43   0
  -1 -11 -10    6.87    0.36   0
  -1  15  -9    1.80    0.55   0
   0  10  -3   60.98    0.56   0
   0  12  -5    9.97    0.39   0
   1  13  -7   42.14    0.57   0
   2 -12 -15    0.51    0.53   0
   2 -10 -10   22.82    0.51   0
   2  -8  -7    0.90    0.23   0
   3   1  -2   96.44    0.45   0
   3   3  -2   12.04    0.13   0
   4 -10 -13    2.39    0.49   0
   4  -6  -7    3.19    0.36   0
   4  -2  -4   44.83    0.50   0
   5 -11 -18   54.26    1.20   0
   5  -9 -13   15.40    0.69   0
   5  -3  -6   24.49    0.50   0
   6 -10 -18   20.15    0.97   0
   6  -8 -13   36.41    0.79   0
   6  -2  -7   51.78    0.69   0
   7  -9 -18    0.75    0.57   0
   7  -7 -14   12.00    0.56   0
   7   9 -11    9.54    0.23   0
   8  -4 -13    2.42    0.56   0
   8  -2 -11   21.65    0.57   0
   8   2 -10    2.74    0.36   0
   8   4 -10   48.29    0.59   0
   8   6 -11   41.33    0.54   0
   9  -5 -17    5.39    0.60   0
   9  -3 -15   24.74    0.85   0
  10  -2 -18    5.66    0.79   0
  10   2 -16   19.24    0.74   0
 -11  -5  -8    2.41    0.41   0
 -11  -1  -5    5.07    0.52   0
 -11   5  -5    1.25    0.50   0
 -11   7  -6    0.24    0.61   0
 -10   2  -3   16.99    0.56   0
 -10   8  -5   18.48    0.80   0
  -9  -5  -5   -0.19    0.23   0
  -9   7  -3   60.49    0.99   0
  -8  -4  -3   43.84    0.50   0
  -8   4  -1   10.01    0.43   0
  -8  10  -4   -1.06    0.63   0
  -7  -5  -3   76.83    0.52   0
  -7   3   0   76.13    0.84   0
  -5  -5  -2   53.01    0.28   0
  -5  11  -3   15.22    0.63   0
  -4 -10  -8  105.28    0.57   0
  -4  -8  -5   39.88    0.24   0
  -4  10  -2   13.08    0.53   0
  -4  12  -4    0.25    0.46   0
  -3   1   1   73.66    0.47   0
  -3   3   1   28.76    0.35   0
  -3   7   0  118.11    0.86   0
  -3  13  -5    8.67    0.52   0
  -2   2   1  721.27    1.33   0
  -2  10  -2   65.89    0.76   0
   1  15 -10   49.27    0.75   0
   2  -2  -2  568.91    1.22   0
   3 -11 -14    3.94    0.43   0
   3  -9 -10   -0.24    0.30   0
   3  -7  -7    2.24    0.26   0
   4  -8 -10   13.00    0.55   0
   5  -1  -5  155.68    0.90   0
   6  -8 -14   22.93    0.80   0
   6   2  -6  110.59    0.72   0
   7  -5 -12    0.92    0.48   0
   7  -3 -10    1.68    0.43   0
   7   3  -8    6.41    0.31   0
   8  -6 -16    2.88    0.51   0
   9  -5 -18   -0.08    0.54   0
   9  -1 -14   87.10    1.14   0
   9   1 -13    1.40    0.35   0
   9   3 -13   35.07    0.68   0
   9   7 -15    5.32    0.39   0
  10   4 -17    0.81    0.55   0
 -12  -2  -7    1.01    0.56   0
 -12   0  -6   14.60    0.71   0
 -11   1  -4    0.97    0.49   0
 -11   7  -5   22.18    1.00   0
 -10  -4  -5    3.19    0.33   0
 -10   6  -3    8.50    0.66   0
  -9  -7  -7   64.42    0.55   0
  -9  -1  -2  166.39    1.18   0
  -9   9  -4   11.11    0.64   0
  -8   6  -1  178.70    1.47   0
  -8   8  -2   -0.00    0.51   0
  -7  -7  -5   16.86    0.21   0
  -7   5   0   11.39    0.50   0
  -7   7  -1   55.22    0.81   0
  -7   9  -2   21.99    0.74   0
  -7  11  -4   17.93    0.69   0
  -6   6   0   76.06    0.85   0
  -6   8  -1   55.60    0.80   0
  -5   3   1  201.35    1.06   0
  -5   7   0   27.23    0.53   0
  -5   9  -1   73.91    0.94   0
  -5  13  -5   11.79    0.72   0
  -4  -4  -1   95.02    0.33   0
  -4   4   1    8.98    0.28   0
  -3   5   1   35.53    0.48   0
  -3   9  -1   20.01    0.46   0
  -2   4   1  401.23    1.18   0
  -1  11  -3    4.28    0.32   0
   0 -10  -9   20.38    0.42   0
   0  -8  -6  278.09    1.15   0
   1 -11 -12    2.25    0.41   0
   1  -9  -8    3.80    0.27   0
   2 -12 -16   47.12    0.94   0
   2 -10 -11    1.53    0.38   0
   2  14  -9   18.94    0.42   0
   3 -11 -15   -0.31    0.53   0
   4 -10 -14   13.24    0.54   0
   5  -9 -14    7.36    0.51   0
   5  -5  -8    1.08    0.29   0
   6  -4  -9   42.06    0.67   0
   6   6  -7    1.62    0.14   0
   7  -1  -9    3.70    0.32   0
   8  -4 -14   28.07    0.71   0
   8  -2 -12   19.66    0.57   0
   8   8 -13    1.03    0.26   0
   9  -5 -19   23.74    0.87   0
   9  -3 -16   43.03    0.91   0
   9   5 -14    6.03    0.44   0
  10   0 -18   23.26    0.82   0
  10   2 -17    0.26    0.43   0
 -12   4  -5    1.54    0.69   0
 -11   5  -4   -0.09    0.46   0
 -10   2  -2   11.57    0.58   0
 -10   8  -4   15.09    0.70   0
  -9  -3  -3    1.64    0.24   0
  -9   3  -1   67.38    0.94   0
  -9   7  -2    2.95    0.58   0
  -9  11  -5    8.13    0.82   0
  -8  10  -3   10.23    0.70   0
  -6  10  -2   51.65    0.86   0
  -6  12  -4    5.51    0.53   0
  -5   1   1   32.85    0.41   0
  -5   5   1   76.94    0.78   0
  -4 -12 -13    0.15    0.29   0
  -4   8   0    4.81    0.42   0
  -4  14  -6   15.40    0.64   0
  -2 -12 -13    1.41    0.35   0
  -1 -11 -11    4.64    0.35   0
  -1  -9  -7   51.97    0.53   0
  -1   7   0   42.36    0.45   0
  -1  13  -5    9.18    0.44   0
  -1  15  -8   29.69    0.72   0
   0 -12 -14    8.31    0.43   0
   0   8  -1  155.73    0.77   0
   0  14  -7   65.44    0.79   0
   1  11  -4    0.11    0.19   0
   2 -12 -17    4.00    0.63   0
   2  -8  -8   76.17    0.79   0
   2  12  -6    7.66    0.25   0
   3  -9 -11    5.01    0.47   0
   3  11  -6   27.57    0.28   0
   4 -10 -15    3.21    0.54   0
   4  -8 -11    0.25    0.44   0
   4  -6  -8   10.42    0.44   0
   4  -4  -6    9.62    0.38   0
   5  -9 -15    9.79    0.66   0
   6  -6 -12   28.86    0.74   0
   6  -2  -8   35.53    0.61   0
   7  -7 -16   26.79    0.77   0
   7  -5 -13    8.20    0.55   0
   7  -3 -11   11.40    0.52   0
   7  11 -14    1.85    0.21   0
   8  -4 -15   16.32    0.70   0
   8   2 -11   18.49    0.53   0
   8   4 -11   30.90    0.55   0
   9  -3 -17    1.94    0.49   0
   9  -1 -15    6.24    0.47   0
   9   1 -14   96.81    1.06   0
   9   3 -14    8.13    0.51   0
  10   2 -18    5.52    0.61   0
 -12  -2  -6    6.08    0.53   0
 -11  -5  -7    0.76    0.38   0
 -11  -1  -4    1.18    0.44   0
 -11   3  -3   -0.33    0.51   0
 -11   7  -4   -0.20    0.68   0
 -10   4  -2    3.68    0.43   0
  -9   5  -1  141.99    1.34   0
  -9   9  -3   24.07    0.78   0
  -8   4   0   86.83    0.94   0
  -8  12  -5    0.49    0.55   0
  -7  -1   0   14.01    0.37   0
  -7  11  -3   16.06    0.66   0
  -7  13  -5   -0.50    0.68   0
  -6   4   1    0.34    0.24   0
  -5  11  -2    0.53    0.49   0
  -5  13  -4    0.53    0.58   0
  -4   6   1    0.37    0.22   0
  -4  10  -1    2.42    0.45   0
  -4  12  -3    3.75    0.39   0
  -3  11  -2   81.62    0.88   0
  -3  13  -4    4.07    0.50   0
  -3  15  -7    0.50    0.45   0
  -2   8   0   25.75    0.46   0
  -1   9  -1    3.21    0.22   0
   0  12  -4    6.82    0.32   0
   1 -11 -13   -0.17    0.40   0
   1  13  -6   11.73    0.36   0
   1  15  -9    2.85    0.35   0
   2 -12 -18   -0.22    0.59   0
   2 -10 -12   -0.14    0.41   0
   3 -11 -16   26.40    0.71   0
   3  -7  -8  199.92    1.21   0
   3  -3  -4    0.01    0.15   0
   4 -10 -16   23.10    0.79   0
   4   6  -4   92.78    0.29   0
   5  -9 -16    4.12    0.61   0
   5  -5  -9    2.57    0.41   0
   5  -3  -7   42.77    0.57   0
   5   1  -5  153.80    0.81   0
   6  -4 -10   39.78    0.73   0
   7  -7 -17    0.25    0.45   0
   7   1  -9    4.53    0.37   0
   7   5  -9   11.20    0.30   0
   8  -6 -19    2.35    0.56   0
   8  -2 -13    9.17    0.47   0
   8   0 -12   18.03    0.58   0
   8   6 -12    0.51    0.27   0
   9  -3 -18   10.61    0.65   0
   9  -1 -16    0.22    0.55   0
   9   1 -15    4.31    0.53   0
   9   5 -15    2.15    0.45   0
   9   7 -16   -0.23    0.34   0
 -12   2  -4    0.63    0.56   0
 -12   4  -4    2.19    0.77   0
 -11  -3  -5   31.46    0.61   0
 -10   0  -2   56.29    0.78   0
 -10   8  -3   -0.20    0.48   0
  -9  -9 -10    6.63    0.18   0
  -9  11  -4    4.95    0.77   0
  -8  -8  -7    2.27    0.13   0
  -8  -2  -1    0.77    0.25   0
  -8   0   0  111.40    0.93   0
  -8   6   0    1.75    0.48   0
  -8   8  -1   19.28    0.62   0
  -8  12  -4   10.16    0.80   0
  -7   7   0    4.65    0.37   0
  -7   9  -1    2.65    0.41   0
  -6   6   1    8.66    0.46   0
  -6   8   0   16.80    0.50   0
  -6  10  -1   -0.31    0.49   0
  -6  12  -3    8.94    0.58   0
  -5 -11 -11    0.52    0.20   0
  -4  14  -5    3.69    0.49   0
  -2  -6  -3   69.65    0.34   0
  -2   6   1  611.22    1.66   0
  -2  10  -1   55.90    0.69   0
  -1   3   1    0.47    0.10   0
  -1  15  -7    0.21    0.44   0
   0 -12 -15   17.35    0.54   0
   0 -10 -10   30.71    0.55   0
   0  -6  -4    7.26    0.19   0
   0   6   0  351.45    0.97   0
   0  10  -2   47.79    0.51   0
   1  -9  -9   16.57    0.41   0
   1  -7  -6   78.12    0.64   0
   1   7  -1    0.18    0.11   0
   3 -11 -17    1.29    0.46   0
   3  -9 -12    5.59    0.48   0
   3  -5  -6   72.01    0.66   0
   3   7  -3   45.64    0.15   0
   4  -8 -12    2.18    0.45   0
   4   0  -4    0.17    0.12   0
   5  -1  -6  571.46    1.74   0
   5   3  -5  862.78    1.65   0
   5   7  -6    8.81    0.14   0
   6  -6 -13   48.00    0.87   0
   6   2  -7   54.62    0.57   0
   7  -7 -18    0.45    0.53   0
   7  -5 -14    4.06    0.43   0
   7  -3 -12   32.90    0.72   0
   7  -1 -10   55.79    0.74   0
   7   3  -9   -0.26    0.27   0
   8  -4 -16    0.53    0.46   0
   8  -2 -14   23.31    0.73   0
   9  -3 -19    1.12    0.55   0
   9  -1 -17    9.14    0.65   0
   9   3 -15   23.53    0.66   0
 -11   7  -3    0.78    0.69   0
 -10   2  -1   46.26    0.85   0
 -10   4  -1   42.43    0.87   0
  -9  -5  -4   10.11    0.32   0
  -9  -1  -1  259.41    1.44   0
  -9   7  -1   11.41    0.55   0
  -9   9  -2   27.72    0.80   0
  -8  10  -2    7.76    0.54   0
  -7   1   1   44.11    0.60   0
  -7   5   1    1.29    0.30   0
  -7  11  -2    3.09    0.63   0
  -7  13  -4    0.66    0.74   0
  -6  -6  -3   39.55    0.26   0
  -5  -9  -7   49.13    0.30   0
  -5   7   1   43.47    0.63   0
  -5   9   0  288.90    1.66   0
  -4  12  -2   -0.15    0.43   0
  -3  -7  -4  234.18    0.60   0
  -3   7   1  140.74    0.93   0
  -3   9   0    0.02    0.25   0
  -3  15  -6    7.00    0.68   0
  -2 -12 -14    2.00    0.36   0
  -2  14  -5   19.04    0.54   0
  -1 -11 -12   74.55    0.83   0
  -1   5   1    2.39    0.19   0
  -1  11  -2   54.32    0.65   0
  -1  13  -4   12.60    0.47   0
   0 -12 -16    0.60    0.50   0
   0  14  -6   -0.24    0.35   0
   1 -11 -14   53.43    0.79   0
   1  -5  -4  265.83    0.99   0
   2 -10 -13    0.55    0.41   0
   2  -8  -9    1.50    0.36   0
   2  -6  -6    0.94    0.20   0
   2  14  -8    1.65    0.28   0
   3 -11 -18    1.63    0.45   0
   3  13  -8    7.55    0.23   0
   4 -10 -17   32.62    0.81   0
   4  -6  -9    8.55    0.37   0
   5  -9 -17    6.89    0.55   0
   6  -8 -18    4.15    0.65   0
   6  -2  -9    9.84    0.45   0
   6   4  -7   62.16    0.51   0
   6  12 -13    8.61    0.18   0
   7  -5 -15   25.47    0.77   0
   7   9 -12    0.42    0.21   0
   8  -4 -17   24.28    0.75   0
   8   2 -12   17.00    0.46   0
   8   4 -12    2.54    0.34   0
   8   8 -14    2.67    0.30   0
   9  -3 -20    3.62    0.62   0
   9   1 -16   -0.30    0.48   0
   9   5 -16   13.07    0.56   0
 -12  -2  -5   11.01    0.61   0
 -12   0  -4    5.42    0.51   0
 -11  -1  -3   -0.07    0.32   0
 -11   1  -2   15.28    0.64   0
 -11   5  -2   -0.08    0.48   0
 -10  -6  -6    9.89    0.35   0
 -10   6  -1   21.27    0.70   0
 -10   8  -2    0.37    0.47   0
  -9  -3  -2   69.30    0.72   0
  -9   1   0  213.69    1.42   0
  -9  11  -3   12.18    0.83   0
  -8   2   1   13.46    0.49   0
  -8   4   1    2.45    0.42   0
  -8   8   0    0.47    0.53   0
  -8  12  -3    1.58    0.70   0
  -7   7   1   30.62    0.70   0
  -7   9   0    0.47    0.52   0
  -6  12  -2    5.57    0.67   0
  -5   3   2  132.86    0.88   0
  -5   5   2   74.57    0.78   0
  -5  11  -1   10.86    0.51   0
  -5  13  -3   11.47    0.59   0
  -4   4   2  375.13    1.40   0
  -4   8   1  108.14    0.94   0
  -4  14  -4   20.30    0.79   0
  -3  -9  -7   14.71    0.26   0
  -3  11  -1   -0.51    0.41   0
  -3  13  -3    6.23    0.48   0
  -1  -9  -8   13.45    0.35   0
   0 -12 -17    0.11    0.47   0
   1 -11 -15    2.06    0.47   0
   1  -9 -10   76.53    0.81   0
   3 -11 -19    0.88    0.49   0
   3  -9 -13   13.44    0.55   0
   3  -7  -9  104.35    0.92   0
   3   9  -4   13.76    0.15   0
   4 -10 -18    9.74    0.62   0
   4  -8 -13   36.94    0.79   0
   5  -9 -18   25.91    0.77   0
   5  -7 -13   52.77    0.84   0
   5  -5 -10    0.30    0.28   0
   5  -3  -8   87.74    0.85   0
   6  -4 -11    3.54    0.35   0
   6   0  -8   10.34    0.38   0
   7  -7 -21    0.64    0.80   0
   7  -7 -20   16.06    0.75   0
   7  -5 -16    9.38    0.62   0
   7  -3 -13   33.18    0.74   0
   7  -1 -11   88.78    0.91   0
   7   1 -10   54.86    0.72   0
   8  -2 -15    0.63    0.41   0
   8   6 -13    4.15    0.33   0
   9  -1 -18    0.08    0.45   0
   9   1 -17    9.93    0.61   0
   9   3 -16   42.29    0.75   0
 -12   2  -3    1.21    0.46   0
 -11  -5  -6    6.45    0.39   0
 -11  -3  -4   33.86    0.64   0
 -11   7  -2    9.88    0.80   0
 -10  -2  -2   11.83    0.49   0
  -9   7   0    2.36    0.42   0
  -9   9  -1    8.65    0.59   0
  -8   6   1   11.21    0.57   0
  -8  10  -1    0.55    0.45   0
  -7  11  -1    8.54    0.69   0
  -7  13  -3    3.75    0.78   0
  -6   2   2    6.01    0.34   0
  -6   8   1    0.44    0.33   0
  -6  10   0   28.29    0.76   0
  -6  14  -4    2.33    0.69   0
  -5  -3   0   12.57    0.21   0
  -4 -10  -9    8.14    0.24   0
  -4   6   2    4.47    0.34   0
  -4  10   0  154.55    1.20   0
  -3  -1   1   74.91    0.38   0
  -3   3   2   11.78    0.25   0
  -3   5   2   17.84    0.38   0
  -1 -11 -13    5.75    0.42   0
  -1  15  -6   25.85    0.65   0
   0 -10 -11    3.20    0.29   0
   1  15  -8   18.74    0.49   0
   2 -10 -14    0.14    0.34   0
   4 -10 -20   12.70    0.86   0
   4 -10 -19   13.71    0.68   0
   4  -6 -10   10.43    0.48   0
   5  -9 -20    0.13    0.71   0
   5  -9 -19    4.81    0.61   0
   5  -7 -14    0.75    0.49   0
   6  -8 -21    3.09    0.74   0
   6  -8 -20    4.60    0.60   0
   6  -6 -15  180.14    1.58   0
   7   3 -10   -0.45    0.27   0
   7   5 -10   14.48    0.36   0
   8  -4 -19    2.91    0.53   0
   8  -2 -16   50.22    0.96   0
   8   0 -14    0.83    0.45   0
   8   2 -13    7.68    0.45   0
   8   4 -13    2.07    0.35   0
   9  -1 -20   41.59    1.04   0
   9  -1 -19   10.22    0.61   0
   9   3 -17    2.73    0.52   0
   9   5 -17    3.87    0.46   0
 -11   3  -1    6.70    0.49   0
 -11   5  -1   20.07    0.71   0
 -10  -8  -9    1.30    0.20   0
 -10   2   0    6.15    0.50   0
 -10   4   0    3.72    0.46   0
 -10   8  -1    0.68    0.49   0
 -10  10  -2    1.33    0.79   0
  -9  -7  -6    1.00    0.19   0
  -9   3   1    2.75    0.47   0
  -9   5   1   18.14    0.68   0
  -9  11  -2    2.43    0.59   0
  -8  12  -2   12.30    0.83   0
  -7   3   2   26.83    0.51   0
  -7   5   2   25.93    0.61   0
  -6   6   2   10.87    0.40   0
  -5   7   2   25.28    0.59   0
  -5   9   1   29.13    0.61   0
  -5  13  -2   26.12    0.81   0
  -4  12  -1    5.17    0.50   0
  -3  15  -5    0.59    0.43   0
  -2 -12 -16    8.01    0.48   0
  -2 -10 -10   24.83    0.44   0
  -2   8   1  140.26    0.92   0
  -2  10   0    0.07    0.29   0
  -2  14  -4   31.57    0.65   0
  -1   1   1   23.92    0.19   0
  -1   9   0    0.77    0.25   0
   0 -12 -18    2.43    0.43   0
   0  12  -3    2.37    0.27   0
   1 -11 -16   35.25    0.77   0
   1  -7  -7    0.24    0.19   0
   1  11  -3   24.33    0.37   0
   1  13  -5    0.21    0.25   0
   2 -10 -15    7.02    0.55   0
   2  -8 -10   14.31    0.41   0
   2  -6  -7   14.38    0.38   0
   2  -2  -3   16.05    0.27   0
   2  12  -5    1.88    0.20   0
   3  -9 -14   14.13    0.52   0
   3  -7 -10    2.14    0.39   0
   3  -3  -5   46.91    0.48   0
   4  -8 -14   17.08    0.55   0
   4   8  -5   54.59    0.16   0
   4  14 -11    0.20    0.14   0
   5  -9 -21   11.33    0.83   0
   5  -5 -11   27.98    0.58   0
   5  -1  -7    6.22    0.27   0
   5   1  -6  585.57    1.60   0
   6  -4 -12    0.68    0.31   0
   6  -2 -10   36.42    0.59   0
   6   6  -8   15.12    0.27   0
   6   8  -9   13.05    0.24   0
   7  -5 -17    7.36    0.53   0
   7  -3 -14   29.72    0.67   0
   7  -1 -12    7.99    0.50   0
   7   7 -11    0.35    0.22   0
   8  -4 -21    9.11    0.79   0
   8  -2 -17   10.95    0.65   0
   8   8 -15   41.06    0.60   0
   9  -1 -21    3.65    0.76   0
   9   1 -18   -0.49    0.41   0
 -12  -2  -4   -0.18    0.44   0
 -12   2  -2    0.76    0.45   0
 -11  -1  -2   14.95    0.51   0
 -11   7  -1   26.33    0.95   0
  -9  -1   0  216.64    1.31   0
  -9   1   1   78.05    0.91   0
  -9   7   1   78.01    1.14   0
  -9   9   0    3.39    0.66   0
  -8  -2   0    0.89    0.20   0
  -8   8   1    0.89    0.38   0
  -8  10   0    1.69    0.63   0
  -7   1   2   75.11    0.75   0
  -7   7   2    0.21    0.40   0
  -7   9   1   50.18    0.92   0
  -7  13  -2    7.31    0.75   0
  -6  12  -1    0.58    0.47   0
  -6  14  -3   17.30    0.82   0
  -5 -11 -12   30.06    0.42   0
  -5  11   0   74.81    0.97   0
  -4  14  -3    0.66    0.44   0
  -3   7   2    0.54    0.31   0
  -3   9   1    3.78    0.29   0
  -3  13  -2    0.30    0.40   0
  -2   4   2   39.83    0.39   0
  -1 -11 -14   77.56    0.89   0
  -1   7   1   -0.26    0.15   0
   0   8   0    0.35    0.17   0
   0  14  -5    2.63    0.36   0
   1 -11 -17   18.47    0.70   0
   2   0  -2 8735.98    3.91   0
   2   8  -2   58.37    0.33   0
   3  -9 -15    2.19    0.51   0
   4  -8 -15    4.23    0.54   0
   4  -4  -8   21.27    0.44   0
   4  -2  -6    8.04    0.27   0
   5  -7 -15    2.65    0.42   0
   5  -3  -9   13.13    0.39   0
   6  -6 -17    4.32    0.56   0
   6  -4 -13   76.25    1.01   0
   6   2  -8   34.26    0.46   0
   7  -5 -18    3.33    0.50   0
   7  -3 -15   23.67    0.71   0
   7   1 -11   90.58    0.86   0
   8   2 -14   23.60    0.60   0
   8   6 -14   11.30    0.38   0
   9   1 -19   13.07    0.59   0
   9   3 -18   16.51    0.59   0
 -11  -3  -3    0.25    0.40   0
 -11   3   0    5.20    0.62   0
 -11   5   0    8.56    0.75   0
 -10  -4  -3    2.08    0.24   0
 -10   0   0  108.93    1.07   0
 -10   8   0    7.81    0.59   0
 -10  10  -1    9.74    0.86   0
  -9  -5  -3   78.68    0.64   0
  -9  -3  -1   66.28    0.68   0
  -9  11  -1   -1.38    0.69   0
  -8   2   2    0.72    0.37   0
  -8   6   2   13.90    0.52   0
  -8  12  -1   23.84    0.94   0
  -7  -3   0   77.19    0.59   0
  -7  11   0    0.20    0.44   0
  -6   0   2  129.46    0.82   0
  -6   8   2   13.59    0.47   0
  -6  10   1    1.57    0.39   0
  -4   0   2   17.96    0.28   0
  -4   8   2   79.22    0.81   0
  -4  10   1   14.15    0.47   0
  -3  -3   0   37.03    0.18   0
  -3  11   0    8.48    0.38   0
  -3  15  -4    7.38    0.63   0
  -2 -12 -17   -1.06    0.44   0
  -2  12  -1    9.20    0.43   0
  -1  -9  -9   12.85    0.37   0
  -1  11  -1    9.72    0.31   0
   0  -8  -8    9.54    0.29   0
   0  -6  -5   78.38    0.55   0
   1 -11 -18   -0.43    0.55   0
   2 -10 -16   11.84    0.52   0
   2  -8 -11   13.70    0.49   0
   2  -4  -5    6.89    0.26   0
   3  -9 -16   88.26    1.12   0
   3  -7 -11    9.63    0.47   0
   3   1  -3    0.59    0.12   0
   4  -8 -16    2.26    0.52   0
   4  -6 -11    6.07    0.35   0
   4   4  -4    7.77    0.15   0
   5  -7 -16    5.57    0.49   0
   5  -5 -12    0.92    0.31   0
   5   3  -6   23.59    0.33   0
   6  -6 -18   13.17    0.70   0
   6  -2 -11   49.78    0.75   0
   6   4  -8    0.59    0.20   0
   7  -5 -20    2.39    0.66   0
   7  -1 -13   -0.35    0.40   0
   7   3 -11   11.38    0.40   0
   7   9 -13    9.13    0.32   0
   8  -2 -19    0.10    0.56   0
   8  -2 -18    0.35    0.44   0
   8   0 -16  173.70    1.49   0
   8   4 -14   29.36    0.56   0
   8   8 -16    3.38    0.36   0
   9   1 -21    0.94    0.65   0
   9   1 -20   38.15    0.87   0
   9   3 -19    0.52    0.43   0
 -12   0  -2   12.41    0.56   0
 -12   2  -1    1.71    0.62   0
 -11  -5  -5    0.98    0.32   0
 -11   7   0    0.17    0.72   0
 -10  -6  -5    6.68    0.32   0
 -10  -2  -1   46.64    0.66   0
 -10   2   1    0.07    0.44   0
 -10   6   1   62.75    1.03   0
  -9   3   2   14.22    0.59   0
  -9   9   1    1.90    0.61   0
  -6 -10 -10    6.85    0.21   0
  -6   4   3    0.46    0.25   0
  -6   6   3   11.57    0.49   0
  -6  12   0   -1.22    0.58   0
  -6  14  -2    1.01    0.71   0
  -5   3   3   14.16    0.34   0
  -5   5   3   50.15    0.62   0
  -5   9   2    3.60    0.45   0
  -5  13  -1    7.60    0.53   0
  -4  -2   1   17.27    0.22   0
  -4  12   0   15.77    0.59   0
  -4  14  -2   97.45    1.23   0
  -3 -11 -13   15.57    0.43   0
  -2  14  -3   -0.72    0.32   0
  -1 -11 -15    1.57    0.42   0
   1 -11 -19    2.94    0.62   0
   1  -5  -5   32.34    0.40   0
   1   5   0 1354.94    1.38   0
   1  15  -7    5.34    0.35   0
   2 -10 -17   14.18    0.54   0
   2  10  -3   31.30    0.30   0
   2  14  -7   12.62    0.32   0
   3  -5  -8   10.66    0.33   0
   4  12  -8   23.84    0.16   0
   5  -7 -17   34.19    0.77   0
   5  -1  -8    1.75    0.30   0
   5   5  -6    0.85    0.13   0
   6  -4 -14    2.20    0.40   0
   6  10 -11   13.31    0.25   0
   7  -5 -22    1.02    0.68   0
   7  -5 -21    3.59    0.57   0
   7  -3 -16    1.96    0.41   0
   7   1 -12   10.18    0.46   0
   7   5 -11   30.94    0.45   0
   8  -2 -20    7.39    0.72   0
   8   2 -15   -0.31    0.34   0
   8   6 -15   42.36    0.67   0
   9   3 -20    4.55    0.50   0
 -12  -4  -5    2.06    0.40   0
 -12  -2  -3    0.83    0.35   0
 -11  -1  -1    0.28    0.33   0
 -11   1   0   70.33    0.95   0
 -10   8   1   -0.80    0.59   0
 -10  10   0   10.79    0.87   0
  -9   7   2    5.11    0.56   0
  -9  11   0    0.95    0.68   0
  -8  -4  -1    9.75    0.28   0
  -8   8   2   23.92    0.66   0
  -8  10   1    0.57    0.46   0
  -7   3   3   68.63    0.76   0
  -7   5   3   32.03    0.59   0
  -7   9   2   39.33    0.78   0
  -7  11   1    5.46    0.68   0
  -7  13  -1    2.66    0.59   0
  -6   2   3   10.96    0.32   0
  -5 -11 -13   14.57    0.38   0
  -5   7   3   24.32    0.51   0
  -5  11   1    6.66    0.44   0
  -4   6   3  169.60    1.06   0
  -3  13  -1    0.56    0.40   0
   1 -11 -20   16.52    0.74   0
   1  -7  -8    7.15    0.27   0
   1  -3  -3  158.65    0.64   0
   1   9  -1   10.72    0.24   0
   2 -10 -18   13.17    0.57   0
   2  -8 -12    0.59    0.39   0
   2  -6  -8   43.20    0.54   0
   3  -9 -18    2.83    0.55   0
   3  -9 -17    4.92    0.46   0
   3  -7 -12   43.11    0.72   0
   3  -3  -6  126.82    0.81   0
   4  -8 -18   12.24    0.68   0
   4  -8 -17   71.07    1.02   0
   4  -6 -12   23.61    0.55   0
   4  -4  -9   72.56    0.74   0
   5  -7 -18    0.67    0.44   0
   5  -3 -10    2.11    0.28   0
   5   1  -7    6.55    0.28   0
   6  -6 -20   28.83    0.88   0
   6  -4 -15   77.30    1.05   0
   6  -2 -12  144.62    1.18   0
   6   0 -10    0.02    0.30   0
   6   2  -9    7.17    0.34   0
   7  -3 -17   -0.09    0.38   0
   7  -1 -14    9.21    0.43   0
   7   7 -12   18.99    0.40   0
   8  -2 -21    2.08    0.55   0
   8   0 -18    0.20    0.50   0
   8   2 -16   48.51    0.83   0
   8   4 -15   16.34    0.47   0
 -11   3   1   -0.01    0.42   0
 -11   5   1    6.13    0.54   0
 -11   7   1   23.90    0.95   0
 -10   4   2    8.44    0.48   0
  -9  -1   1   80.04    0.80   0
  -9   1   2    2.31    0.31   0
  -8   0   2    0.79    0.24   0
  -8  12   0    0.73    0.56   0
  -7   7   3   31.51    0.65   0
  -6   8   3   91.79    0.99   0
  -6  10   2   10.36    0.50   0
  -6  14  -1    1.58    0.65   0
  -5  -1   2    7.86    0.23   0
  -5  13   0    2.72    0.57   0
  -4   2   3    1.96    0.17   0
  -4  10   2  124.93    1.15   0
  -3   9   2  128.86    0.99   0
  -3  11   1   19.20    0.56   0
  -3  15  -3    7.15    0.49   0
  -2   8   2   59.24    0.63   0
  -1 -11 -16   -0.53    0.34   0
  -1  -9 -10   42.83    0.57   0
  -1  -7  -6   33.30    0.39   0
  -1   9   1    9.64    0.31   0
   0 -10 -14    5.55    0.37   0
   0  -8  -9   37.72    0.54   0
   0  -4  -3  293.30    0.81   0
   0   6   1 1730.75    2.18   0
   0  12  -2   18.30    0.36   0
   1  -9 -13   -0.46    0.37   0
   1   3   0   47.90    0.17   0
   2 -10 -20   -0.32    0.55   0
   2 -10 -19   -0.40    0.42   0
   3  -9 -19    7.19    0.67   0
   3  11  -5    1.92    0.12   0
   3  13  -7   41.07    0.36   0
   4  -8 -19    7.50    0.70   0
   4  -6 -13  184.29    1.39   0
   4  -2  -7  311.98    1.29   0
   5  -7 -20   15.83    0.81   0
   5  -7 -19   31.31    0.79   0
   5  -5 -14    2.84    0.47   0
   6  -6 -22   11.57    0.84   0
   6   6  -9    0.92    0.16   0
   7  -3 -18   18.40    0.62   0
   7  -1 -15    7.23    0.53   0
   7   1 -13    0.45    0.39   0
   7   3 -12   31.16    0.57   0
   8  -2 -22    0.01    0.52   0
   8   2 -17    8.98    0.55   0
   8   4 -16    2.62    0.46   0
 -11  -3  -2   20.29    0.49   0
 -10  -4  -2    3.01    0.31   0
 -10  -2   0    6.16    0.39   0
 -10   2   2    3.38    0.39   0
 -10   8   2   -0.73    0.58   0
 -10  10   1    7.67    0.86   0
  -9   3   3  131.18    1.22   0
  -9   5   3   16.34    0.57   0
  -9   9   2    0.02    0.45   0
  -9  11   1    8.65    0.85   0
  -8   2   3  177.49    1.21   0
  -8   8   3   12.66    0.67   0
  -8  10   2   36.34    0.84   0
  -7  -1   2   74.71    0.64   0
  -7   1   3   85.05    0.77   0
  -7  13   0   45.58    1.03   0
  -6  12   1   51.44    0.93   0
  -5   9   3   38.43    0.73   0
  -4  -8  -6   51.01    0.34   0
  -4   8   3  194.38    1.24   0
  -4  12   1    1.91    0.45   0
  -4  14  -1   11.11    0.65   0
  -3   7   3   47.06    0.61   0
  -2 -10 -12   38.51    0.58   0
  -2  12   0   15.94    0.49   0
  -1 -11 -17    5.44    0.49   0
  -1  11   0   29.63    0.50   0
  -1  15  -4    2.14    0.41   0
   0 -10 -15    3.53    0.44   0
   1  11  -2   -0.02    0.19   0
   2 -10 -21   12.15    0.70   0
   2  -8 -13    7.65    0.46   0
   3  -9 -20    9.34    0.66   0
   3  -7 -13   21.63    0.58   0
   3  -5  -9   66.36    0.69   0
   4  -8 -20    3.58    0.60   0
   4  -4 -10   28.83    0.56   0
   5  -7 -22    1.03    0.67   0
   5  -7 -21   12.48    0.65   0
   5  -3 -11   51.89    0.69   0
   6  -6 -23    0.08    0.57   0
   6  -4 -16   32.87    0.72   0
   6  -2 -13   30.42    0.68   0
   6   4  -9   43.67    0.50   0
   7  -3 -20    1.29    0.60   0
   7  -3 -19    5.39    0.50   0
   7   5 -12    1.78    0.23   0
   7   9 -14   -0.02    0.25   0
   8   0 -20    1.31    0.60   0
   8   6 -17   19.05    0.57   0
 -12  -4  -4    2.26    0.39   0
 -11  -5  -4   -0.08    0.29   0
 -11  -1   0   71.81    0.89   0
 -11   5   2    5.41    0.54   0
 -11   7   2    1.43    0.68   0
  -9  -3   0   21.24    0.45   0
  -9   7   3    0.23    0.41   0
  -8  12   1   21.71    0.83   0
  -7   5   4    0.87    0.29   0
  -7   9   3    9.26    0.50   0
  -7  11   2   40.78    0.88   0
  -5 -11 -14    8.04    0.37   0
  -5   5   4  129.82    0.97   0
  -5  11   2   31.64    0.69   0
  -3  13   0    3.29    0.44   0
  -3  15  -2    0.58    0.50   0
  -1 -11 -18    0.31    0.47   0
  -1   3   2    7.51    0.20   0
  -1   7   2  139.02    0.79   0
   0  -6  -6  116.35    0.70   0
   1  -9 -14   72.26    0.85   0
   1  15  -6   14.68    0.40   0
   2  -6  -9   26.67    0.46   0
   2  12  -4    0.33    0.18   0
   3  -9 -22   14.60    0.80   0
   3  -9 -21    3.93    0.54   0
   4  -8 -23    5.59    0.75   0
   4  -8 -22   30.80    0.96   0
   4  -8 -21    1.22    0.53   0
   4  -6 -14   21.62    0.55   0
   4   0  -6   99.61    0.67   0
   4   2  -5    3.07    0.17   0
   5  -7 -23    0.12    0.56   0
   5  -5 -15    5.57    0.42   0
   5  -1  -9   56.87    0.63   0
   6  -4 -17   16.51    0.59   0
   6   2 -10   36.61    0.54   0
   6   8 -10   28.49    0.35   0
   6  12 -14   27.21    0.35   0
   7  -1 -16    0.07    0.35   0
   7   1 -14    7.83    0.39   0
   7   3 -13   34.13    0.62   0
   8   0 -22   11.25    0.76   0
   8   2 -18    0.96    0.38   0
   8   4 -17   22.83    0.58   0
 -12   0   0   12.73    0.63   0
 -12   2   1    0.78    0.56   0
 -10   4   3    6.55    0.47   0
 -10   6   3    2.67    0.48   0
 -10  10   2    0.51    0.75   0
  -9  -7  -5   12.61    0.24   0
  -9   9   3   -0.71    0.62   0
  -9  11   2    0.97    0.75   0
  -8   6   4   35.21    0.69   0
  -8  10   3    0.36    0.57   0
  -7  -7  -4   40.35    0.22   0
  -7   3   4   29.36    0.54   0
  -7   7   4    2.25    0.37   0
  -7  13   1    0.69    0.69   0
  -6  -4   0   29.41    0.30   0
  -6   8   4    0.34    0.44   0
  -6  10   3    3.83    0.41   0
  -6  12   2    0.39    0.61   0
  -6  14   0   12.52    0.67   0
  -5   3   4    7.06    0.29   0
  -5   7   4   48.90    0.68   0
  -5  13   1    9.17    0.61   0
  -4   6   4   89.84    0.83   0
  -3  -5  -2  168.64    0.29   0
  -2 -10 -13    0.12    0.31   0
  -2   4   3   59.45    0.50   0
  -2   6   3  463.93    1.48   0
  -1 -11 -19    3.43    0.53   0
  -1  -9 -11    1.28    0.28   0
   0 -10 -16   13.95    0.48   0
   0  -8 -10   36.69    0.54   0
   0   8   1  157.18    0.77   0
   0  10   0   12.61    0.28   0
   1  -9 -15   19.28    0.60   0
   1  -5  -6  298.27    1.11   0
   2  -8 -14   38.33    0.65   0
   2  -2  -4  135.10    0.65   0
   2  14  -6   10.38    0.31   0
   3  -7 -14   39.24    0.68   0
   3  -5 -10   55.95    0.70   0
   3  -3  -7    0.11    0.25   0
   3  -1  -5   18.55    0.32   0
   4  -6 -15   29.27    0.71   0
   4  -2  -8    0.04    0.20   0
   5  -5 -16    9.80    0.48   0
   5  -3 -12    2.28    0.30   0
   5   1  -8    2.38    0.25   0
   5   7  -7  134.22    0.56   0
   5   9  -8   32.69    0.26   0
   6  -2 -14  251.64    1.56   0
   7  -1 -17    0.74    0.37   0
   7   1 -15    7.84    0.50   0
   7   5 -13    7.47    0.37   0
   8   2 -20    8.43    0.63   0
   8   2 -19   -0.42    0.38   0
   8   4 -18   14.27    0.60   0
   8   6 -18    0.30    0.41   0
 -12  -2  -1    1.79    0.45   0
 -12   4   2   24.65    0.94   0
 -12   6   2    1.37    0.77   0
 -11  -3  -1    5.44    0.42   0
 -11   1   2    2.05    0.52   0
 -11   5   3    0.12    0.59   0
 -10  -6  -4   19.40    0.36   0
 -10   0   2   54.95    0.75   0
 -10   8   3    6.47    0.57   0
  -9   5   4    0.57    0.37   0
  -9   7   4    4.37    0.59   0
  -8   2   4   -0.24    0.39   0
  -8   8   4    0.28    0.39   0
  -8  12   2    0.25    0.68   0
  -7   9   4    0.87    0.53   0
  -7  11   3    4.95    0.66   0
  -6 -10 -11    1.05    0.20   0
  -6  -2   2    6.01    0.25   0
  -5  -3   1  203.71    0.70   0
  -4  10   3   91.50    0.95   0
  -4  12   2   16.61    0.60   0
  -4  14   0   24.14    0.67   0
  -3 -11 -16    7.61    0.44   0
  -3  -7  -5   27.80    0.26   0
  -3   9   3  162.40    1.10   0
  -3  11   2    0.34    0.26   0
  -2  14  -1   15.44    0.55   0
  -1 -11 -20    5.43    0.48   0
  -1  13  -1    0.63    0.25   0
  -1  15  -3   23.33    0.61   0
   0 -10 -17    0.61    0.35   0
   0  12  -1    2.55    0.26   0
   0  14  -3   10.87    0.41   0
   1  -9 -16    3.21    0.45   0
   1  -7 -10   26.74    0.52   0
   2  -8 -15    8.72    0.52   0
   2  -6 -10   67.25    0.73   0
   3  -7 -15   16.70    0.51   0
   4  -6 -16   33.39    0.76   0
   4  -4 -11   94.20    0.89   0
   5  -5 -17   46.93    0.82   0
   5  -1 -10   -0.17    0.33   0
   6  -4 -20   14.97    0.72   0
   6  -2 -15   30.68    0.74   0
   6   0 -12    0.83    0.27   0
   6  10 -12    1.79    0.21   0
   7  -1 -19    0.30    0.54   0
   7  -1 -18    5.99    0.48   0
   7   3 -14   30.72    0.62   0
   8   2 -21    1.88    0.56   0
   8   4 -19    3.58    0.53   0
   8   6 -19    2.51    0.47   0
 -12  -4  -3    5.23    0.44   0
 -11   7   3    6.93    0.62   0
 -10  -4  -1   43.87    0.59   0
 -10   4   4    0.05    0.50   0
 -10   6   4   29.03    0.87   0
 -10  10   3    5.59    0.79   0
  -9   3   4    0.17    0.31   0
  -8 -10 -12    1.77    0.19   0
  -8  -4   0   89.41    0.64   0
  -7  -5  -1   74.19    0.45   0
  -7   1   4    5.66    0.36   0
  -7   5   5    2.24    0.42   0
  -7  13   2   -0.25    0.70   0
  -6   6   5   20.42    0.56   0
  -6  10   4    7.16    0.55   0
  -6  14   1    4.70    0.68   0
  -5   9   4   18.10    0.52   0
  -5  11   3    3.94    0.42   0
  -4   8   4   35.26    0.58   0
  -3 -11 -17   11.24    0.56   0
  -3   1   3    0.71    0.12   0
  -3   5   4    2.31    0.27   0
  -3  13   1    5.31    0.47   0
  -3  15  -1   82.92    1.12   0
  -2 -10 -14   21.54    0.51   0
  -2  -8  -8   40.82    0.45   0
  -2  12   1   -0.11    0.33   0
  -1  -7  -7   38.04    0.43   0
   0 -10 -19   23.02    0.72   0
   0 -10 -18    0.10    0.36   0
   0  -8 -11   10.08    0.39   0
   1  -9 -17    4.06    0.50   0
   1  13  -3    0.14    0.22   0
   2  -8 -16   14.08    0.59   0
   2   6  -1  620.04    0.73   0
   3  -7 -16    0.56    0.45   0
   3   3  -3 1206.27    1.31   0
   4  -6 -17   43.26    0.86   0
   5  -5 -19    0.60    0.50   0
   5  -5 -18    0.16    0.38   0
   5  -3 -13   13.69    0.45   0
   5   5  -7   19.33    0.28   0
   6  -4 -23   15.08    0.80   0
   6  -4 -22   13.66    0.75   0
   6  -2 -16  109.14    1.17   0
   6   2 -11   50.43    0.65   0
   6   4 -10   36.02    0.46   0
   6   6 -10    5.49    0.24   0
   7  -1 -20    5.62    0.65   0
   7   1 -16   -0.33    0.33   0
   7   5 -14    4.54    0.38   0
   8   2 -22    0.20    0.45   0
   8   4 -21    8.60    0.64   0
   8   4 -20   35.20    0.76   0
   8   6 -20    3.89    0.52   0
 -12   6   3   11.76    0.81   0
 -11  -5  -3   18.37    0.45   0
 -10   8   4   12.21    0.67   0
  -9   9   4   16.27    0.68   0
  -9  11   3    0.82    0.56   0
  -8   4   5   10.54    0.51   0
  -8   6   5   45.05    0.80   0
  -8  10   4    0.23    0.45   0
  -8  12   3    1.13    0.74   0
  -7  -1   3   92.22    0.71   0
  -7   3   5    1.25    0.34   0
  -7   7   5   27.52    0.63   0
  -6  -8  -6   24.45    0.17   0
  -6   4   5   29.96    0.53   0
  -6   8   5  226.98    1.58   0
  -6  12   3   -0.66    0.44   0
  -5   1   4   95.42    0.71   0
  -5   5   5   33.55    0.54   0
  -5   7   5   20.58    0.55   0
  -5  13   2    5.40    0.46   0
  -4   2   4   44.56    0.47   0
  -4  14   1    2.26    0.54   0
  -3 -11 -18    4.76    0.52   0
  -3  -1   2   94.34    0.44   0
  -3   7   4  149.54    0.98   0
  -1   9   2  130.56    0.82   0
   0 -10 -21    3.51    0.57   0
   0 -10 -20    4.26    0.56   0
   0   2   1 1111.54    1.06   0
   1  -9 -18   32.39    0.78   0
   1  -3  -4  231.37    0.81   0
   1  -1  -2    1.45    0.08   0
   2  -8 -17   15.16    0.62   0
   2  -4  -7    3.12    0.21   0
   3  -7 -17    3.77    0.49   0
   3  -5 -11  179.19    1.17   0
   3   1  -4 1341.65    1.83   0
   4  -6 -18   14.51    0.63   0
   4  -4 -12    9.55    0.39   0
   4  -2  -9  349.48    1.44   0
   5  -5 -20    1.35    0.55   0
   5  -3 -14    3.95    0.44   0
   6  -2 -17   27.96    0.73   0
   7  -1 -23    3.90    0.69   0
   7  -1 -22    3.22    0.65   0
   7  -1 -21    4.39    0.51   0
   7   1 -17    0.36    0.33   0
   7   3 -15   21.91    0.50   0
 -12  -2   0    1.58    0.43   0
 -12   4   3   14.02    0.69   0
 -11   5   4    6.07    0.56   0
 -11   7   4    2.49    0.57   0
 -10   2   4    0.24    0.34   0
  -9  -3   1    2.52    0.23   0
  -9   5   5    8.38    0.48   0
  -9   7   5    1.58    0.40   0
  -8   8   5    0.09    0.38   0
  -7   9   5    1.22    0.51   0
  -7  11   4   38.06    0.86   0
  -6  14   2   16.34    0.79   0
  -5  -1   3    3.73    0.20   0
  -5   3   5  882.51    2.28   0
  -4  10   4   17.84    0.57   0
  -4  12   3   21.19    0.64   0
  -3  11   3    4.77    0.43   0
  -2 -10 -15    0.51    0.36   0
  -2   0   2 9999.99    4.14   0
  -2   2   3   24.81    0.29   0
  -1  -9 -13  105.52    0.95   0
   0  -8 -12   23.55    0.50   0
   0  -6  -7  227.17    0.98   0
   1  -9 -20    1.99    0.54   0
   1  -9 -19    1.01    0.48   0
   1  -5  -7    1.92    0.24   0
   1   9   0    0.91    0.14   0
   1  11  -1   13.20    0.31   0
   2  -8 -18    2.18    0.47   0
   2  -6 -11    3.69    0.28   0
   2  10  -2   13.23    0.22   0
   3  -7 -18    6.10    0.45   0
   3  -3  -8  256.65    1.18   0
   4  -6 -20   45.87    0.95   0
   4  -6 -19    9.08    0.52   0
   4  -4 -13   21.84    0.58   0
   4   4  -5  163.99    0.62   0
   5  -5 -24   15.58    0.81   0
   5  -5 -23    6.00    0.76   0
   5  -5 -22    7.14    0.57   0
   5  -5 -21    4.46    0.50   0
   5  -3 -15   29.92    0.68   0
   5  -1 -11   20.58    0.44   0
   5   1  -9   51.18    0.56   0
   5   3  -8   90.66    0.65   0
   6  -2 -18    0.15    0.51   0
   6   0 -14  252.79    1.53   0
   6   2 -12  149.31    1.08   0
   6   4 -11    3.49    0.28   0
   7  -1 -24    6.24    0.61   0
   7   1 -18    6.31    0.43   0
   7   3 -16    0.16    0.39   0
   7   5 -15   26.63    0.58   0
   7   7 -15    0.56    0.31   0
 -12  -4  -2   -0.52    0.35   0
 -12   0   2    7.57    0.58   0
 -12   2   3   14.74    0.71   0
 -11   3   4    1.59    0.41   0
 -10   4   5   24.02    0.76   0
 -10   6   5   10.65    0.58   0
 -10   8   5   13.52    0.75   0
 -10  10   4   12.83    0.75   0
  -9  -1   3   16.75    0.43   0
  -9   3   5   10.39    0.47   0
  -9   9   5   -0.04    0.57   0
  -9  11   4   10.55    0.69   0
  -8   0   4   29.14    0.51   0
  -8   2   5   41.05    0.64   0
  -8  10   5    0.36    0.57   0
  -7  13   3    5.06    0.61   0
  -6 -10 -12    2.02    0.24   0
  -6   0   4  179.50    0.97   0
  -6   2   5    0.55    0.22   0
  -6  10   5   13.51    0.62   0
  -5   9   5  101.51    1.03   0
  -5  11   4   16.42    0.54   0
  -5  13   3   17.82    0.70   0
  -4   4   5  166.81    1.00   0
  -3   9   4   12.98    0.40   0
  -3  13   2    0.60    0.40   0
  -3  15   0   23.28    0.73   0
  -2 -10 -16    6.10    0.45   0
  -2  10   3   31.25    0.55   0
  -1   5   3  156.49    0.75   0
  -1   7   3    1.55    0.22   0
   0  -4  -4  372.33    0.97   0
   0  14  -2    1.18    0.30   0
   1  -9 -23    0.47    0.59   0
   1  -9 -21    2.95    0.55   0
   2  -8 -20    8.72    0.67   0
   2  -8 -19    1.83    0.39   0
   3  -7 -20    2.64    0.58   0
   3  -7 -19   13.84    0.58   0
   3  -5 -12    1.35    0.26   0
   3  -1  -6   52.01    0.49   0
   4  -6 -23   -0.18    0.59   0
   4  -6 -22    3.94    0.64   0
   4  -6 -21    3.68    0.48   0
   5  11 -10   15.88    0.22   0
   6  -2 -19    0.51    0.40   0
   6   6 -11    0.55    0.21   0
   7   1 -20    7.79    0.62   0
   7   1 -19   -0.47    0.37   0
   7   3 -17    0.48    0.42   0
   7   5 -16    9.46    0.46   0
   7   7 -16   26.35    0.57   0
   7   9 -17   10.01    0.42   0
 -12   4   4    6.13    0.73   0
 -11  -7  -6    0.05    0.23   0
 -10  -6  -3    7.98    0.28   0
 -10  -4   0    3.83    0.30   0
  -9  -5  -1  139.75    0.79   0
  -8   4   6   27.41    0.66   0
  -8   6   6    4.37    0.39   0
  -8   8   6   12.54    0.66   0
  -8  12   4    1.72    0.56   0
  -7   1   5  107.06    0.89   0
  -7  11   5    2.13    0.58   0
  -6  12   4    4.33    0.48   0
  -5  -9  -9    8.33    0.22   0
  -4  14   2    3.35    0.59   0
  -2  -8  -9   18.90    0.35   0
  -2   6   4  123.78    0.79   0
  -2  12   2    8.04    0.35   0
  -1  -7  -8   51.72    0.50   0
   0  -8 -13    0.70    0.35   0
   0  12   0    0.27    0.25   0
   1  -7 -12   23.26    0.47   0
   2  -8 -23    6.49    0.67   0
   2  -8 -22    4.23    0.50   0
   2  -8 -21    0.36    0.41   0
   2  -6 -12   38.73    0.58   0
   2  -4  -8   93.98    0.73   0
   2  -2  -5   45.35    0.41   0
   3  -7 -24   28.42    0.94   0
   3  -7 -23    2.10    0.63   0
   3  -7 -22   -0.10    0.44   0
   3  -7 -21   31.20    0.78   0
   3  -5 -13   28.02    0.61   0
   4  -6 -24    0.93    0.53   0
   4  -4 -14    6.28    0.38   0
   4  -2 -10    9.37    0.32   0
   4   6  -5    3.77    0.12   0
   5  -3 -17   30.42    0.71   0
   5  -1 -12   10.56    0.37   0
   5   1 -10   -0.19    0.25   0
   6  -2 -22   13.92    0.73   0
   6  -2 -21    0.15    0.54   0
   6  -2 -20    1.66    0.41   0
   6   2 -13   30.64    0.60   0
   7   1 -23    4.41    0.69   0
   7   1 -22    4.86    0.68   0
   7   1 -21    5.77    0.51   0
   7   3 -18   14.57    0.60   0
   7   9 -18    0.21    0.39   0
 -11  -5  -2    0.21    0.27   0
 -11   1   4    4.78    0.51   0
 -11   3   5    1.18    0.54   0
 -10   0   4   28.24    0.64   0
 -10   2   5   56.55    0.85   0
 -10   6   6    1.38    0.58   0
 -10  10   5    4.66    0.62   0
  -9   1   5   62.43    0.85   0
  -9   9   6   12.04    0.73   0
  -9  11   5    8.44    0.66   0
  -8  -6  -2    6.07    0.18   0
  -8  -2   3  171.75    1.02   0
  -7   3   6   16.35    0.51   0
  -7   9   6    3.73    0.43   0
  -7  13   4    0.70    0.67   0
  -6   4   6    8.57    0.35   0
  -6   8   6    3.79    0.38   0
  -6  14   3    0.11    0.52   0
  -5   5   6    1.18    0.33   0
  -5  11   5   26.34    0.71   0
  -4 -10 -14    5.01    0.36   0
  -4  -4   0   90.34    0.30   0
  -3  -9 -11  113.74    0.81   0
  -3   5   5   34.55    0.50   0
  -2   4   4   12.85    0.27   0
  -2   8   4   21.79    0.40   0
  -1  -9 -15    7.99    0.43   0
  -1  11   2   -0.37    0.28   0
   0  -6  -8  142.16    0.83   0
   0   8   2    7.73    0.25   0
   0  16  -4   46.65    0.69   0
   1  -7 -13  116.04    1.00   0
   1  13  -2    1.38    0.24   0
   2  -6 -13   30.10    0.60   0
   2   8  -1  140.68    0.47   0
   2  12  -3   42.35    0.39   0
   2  14  -5   23.91    0.34   0
   3  -3  -9  188.55    1.05   0
   4  -4 -15   52.36    0.75   0
   4   0  -8   91.68    0.70   0
   5  -1 -13   24.19    0.58   0
   5   7  -8   33.14    0.33   0
   6  -2 -25    0.48    0.57   0
   6  -2 -24   12.88    0.69   0
   6  -2 -23    0.58    0.51   0
   6   0 -16  222.26    1.49   0
   6   4 -12    1.16    0.28   0
   6   8 -12    1.19    0.24   0
   7   1 -24    5.53    0.59   0
   7   3 -19    4.53    0.49   0
   7   5 -17    8.09    0.41   0
   7   7 -17    0.18    0.35   0
 -12   2   4    3.02    0.47   0
 -12   4   5    8.81    0.75   0
 -11  -3   1    0.11    0.37   0
 -11  -1   3   10.78    0.53   0
 -10   8   6    9.05    0.62   0
  -9   3   6    6.66    0.43   0
  -8  -4   1    2.23    0.21   0
  -8  10   6    0.72    0.44   0
  -8  12   5    0.15    0.53   0
  -7  -1   4    6.30    0.26   0
  -6 -10 -13    2.46    0.28   0
  -6  -2   3   10.19    0.24   0
  -6  10   6    1.09    0.55   0
  -6  12   5    1.01    0.61   0
  -5   9   6   12.09    0.55   0
  -5  13   4   20.64    0.73   0
  -4   2   5    3.15    0.26   0
  -4  10   5   18.59    0.49   0
  -4  12   4    9.11    0.45   0
  -3  11   4   21.23    0.50   0
  -3  15   1    5.69    0.53   0
  -2 -10 -19    2.36    0.39   0
  -1  -9 -16   21.73    0.60   0
  -1   9   3   16.53    0.34   0
  -1  13   1    3.53    0.34   0
  -1  15  -1    7.13    0.43   0
   0  -8 -14   53.98    0.70   0
   0   4   2 1144.74    1.52   0
   1  15  -4    0.06    0.25   0
   3  -5 -14    1.25    0.28   0
   3  13  -6   -0.08    0.10   0
   4  -4 -16   51.36    0.78   0
   4  -2 -11   31.62    0.51   0
   5  -3 -20    1.37    0.54   0
   5   3  -9   13.02    0.32   0
   5  13 -13    0.80    0.21   0
   6   0 -18   57.11    0.91   0
   6   2 -14  236.16    1.37   0
   6   6 -12   26.17    0.46   0
   7   3 -22   10.88    0.65   0
   7   3 -21    2.13    0.57   0
   7   5 -19   11.31    0.54   0
   7   5 -18    4.34    0.38   0
 -12  -4  -1   18.54    0.52   0
 -11   7   6    7.27    0.66   0
 -10  -2   3    4.68    0.38   0
  -9  -7  -4   10.22    0.20   0
  -9  -1   4   -0.05    0.24   0
  -9   5   7   45.45    0.89   0
  -9   7   7   78.18    1.15   0
  -9  11   6    4.83    0.82   0
  -8   2   6   52.76    0.72   0
  -8   6   7    1.85    0.37   0
  -8   8   7    4.59    0.54   0
  -7   5   7   22.55    0.61   0
  -7   7   7    0.45    0.35   0
  -7  11   6    1.01    0.46   0
  -7  13   5   -1.19    0.67   0
  -6  -4   1    0.23    0.12   0
  -6   6   7    1.73    0.43   0
  -6  14   4    5.95    0.73   0
  -5   1   5  152.89    0.88   0
  -4 -10 -15    0.19    0.31   0
  -4   0   4    0.54    0.18   0
  -4   6   6  151.28    1.05   0
  -4   8   6  197.27    1.33   0
  -4  14   3   17.90    0.60   0
  -3  13   3    0.77    0.32   0
  -2  -8 -10    5.98    0.28   0
  -2  10   4    3.34    0.35   0
  -2  12   3   41.90    0.66   0
  -1  -9 -17    1.76    0.40   0
  -1  -7  -9   83.70    0.67   0
  -1   1   2    0.92    0.11   0
  -1   3   3  153.15    0.64   0
   0  -8 -15    1.85    0.29   0
   0  14  -1    1.09    0.30   0
   1  -7 -14    0.50    0.27   0
   1  -3  -5  818.95    1.59   0
   1   7   1  122.71    0.54   0
   2  -6 -14    8.75    0.37   0
   2  -4  -9    1.40    0.21   0
   2   2  -2  564.70    0.75   0
   3  -5 -15   14.17    0.45   0
   3  -3 -10   65.59    0.66   0
   3  -1  -7  310.08    1.15   0
   4  -4 -18   62.49    0.93   0
   4  -4 -17    1.87    0.37   0
   5  -3 -25   22.20    0.88   0
   5  -3 -24    6.89    0.74   0
   5  -3 -23    6.83    0.65   0
   5  -3 -22    1.26    0.43   0
   5  -3 -21    8.55    0.52   0
   5  -1 -14   17.78    0.47   0
   5   1 -11   22.28    0.42   0
   5   9  -9   -0.00    0.14   0
   6   2 -15   31.30    0.66   0
   6   4 -13   69.83    0.74   0
   6  10 -14    9.03    0.32   0
   7   3 -23    1.81    0.47   0
   7   7 -19    3.90    0.37   0
 -11   3   6   -0.84    0.53   0
 -10   8   7    3.68    0.68   0
  -9   9   7   18.68    0.71   0
  -8   4   7    5.03    0.40   0
  -8  10   7    5.35    0.64   0
  -8  12   6   -0.11    0.69   0
  -7   9   7    9.75    0.52   0
  -6   4   7   60.30    0.77   0
  -5  -9 -10   17.82    0.31   0
  -5  11   6   12.54    0.60   0
  -4 -10 -16   22.37    0.54   0
  -4   4   6    9.55    0.31   0
  -3   1   4 1362.59    2.11   0
  -3   3   5   44.13    0.46   0
  -1  -9 -19    0.24    0.47   0
  -1  -9 -18    3.04    0.34   0
   0  -8 -16    2.45    0.32   0
   0  16  -3    0.92    0.33   0
   1  -7 -15   14.41    0.44   0
   1  -5  -9  347.28    1.36   0
   2  -6 -15    2.00    0.29   0
   2  -2  -6  263.39    0.99   0
   3  -5 -17    0.63    0.43   0
   3  -5 -16   44.81    0.72   0
   4  -4 -20   -0.19    0.46   0
   4  -4 -19   47.06    0.80   0
   4  -2 -12   21.93    0.46   0
   4   2  -7  265.06    1.01   0
   5  -1 -15    4.52    0.34   0
   6   0 -24    0.67    0.64   0
   6   0 -22   20.62    0.81   0
   6   0 -20   10.54    0.51   0
   6   2 -16  109.83    1.08   0
   6   8 -13   37.07    0.51   0
   7   5 -22    0.17    0.55   0
   7   5 -21    2.78    0.43   0
   7   7 -21    0.65    0.51   0
 -12   0   4   10.06    0.60   0
 -12   4   6    4.15    0.59   0
 -11   5   7    3.22    0.69   0
 -11   7   7   14.02    0.73   0
 -10   4   7   34.59    0.77   0
  -9  -5   0    0.65    0.23   0
  -9   3   7    0.55    0.35   0
  -7   3   7   30.17    0.57   0
  -6  10   7   26.61    0.75   0
  -6  12   6    2.27    0.47   0
  -5  -3   2  136.25    0.58   0
  -5  -1   4   97.98    0.62   0
  -5   9   7   47.93    0.80   0
  -5  13   5   10.38    0.55   0
  -4 -10 -17    0.66    0.36   0
  -4  10   6   13.11    0.45   0
  -4  12   5    9.47    0.47   0
  -3  -9 -13    0.60    0.29   0
  -3  11   5    2.35    0.39   0
  -3  15   2   28.73    0.67   0
  -2  -8 -11   29.99    0.48   0
  -2   6   5   94.05    0.73   0
  -2   8   5    0.73    0.30   0
  -1  -9 -22    1.38    0.53   0
  -1  -9 -20    2.38    0.39   0
  -1  -5  -5  174.60    0.69   0
  -1   7   4   30.26    0.43   0
  -1  15   0    0.19    0.35   0
   0  -8 -18    5.77    0.49   0
   0  -8 -17   45.76    0.72   0
   0  -4  -5   92.63    0.53   0
   0  10   2   48.15    0.49   0
   1  -7 -17    8.81    0.49   0
   1  -7 -16    0.54    0.30   0
   1   5   1  118.00    0.43   0
   2  -6 -17    1.58    0.45   0
   2  -6 -16   13.48    0.45   0
   2  -4 -10   63.30    0.67   0
   3  -5 -18    2.13    0.44   0
   3  -3 -11   67.83    0.70   0
   3   5  -3   22.33    0.14   0
   4  -4 -25    0.18    0.47   0
   4  -4 -24    6.28    0.65   0
   4  -4 -23    5.34    0.63   0
   4  -4 -22   18.18    0.64   0
   4  -4 -21   23.21    0.66   0
   4  -2 -13    0.51    0.35   0
   5  -1 -16    0.35    0.30   0
   5   1 -12   10.92    0.36   0
   5   3 -10    1.12    0.23   0
   6   2 -17   26.71    0.67   0
   6   4 -14    2.83    0.28   0
   6  10 -15    2.41    0.30   0
 -12  -4   0   -0.30    0.33   0
 -11  -7  -5   22.33    0.34   0
 -11  -3   2   -0.04    0.34   0
 -10   8   8    0.88    0.64   0
  -9  -1   5   60.14    0.74   0
  -9   5   8   17.36    0.71   0
  -9   9   8    1.21    0.61   0
  -9  11   7    0.48    0.57   0
  -8  -2   4   -0.05    0.19   0
  -8   2   7   35.12    0.67   0
  -8   6   8   21.29    0.60   0
  -8  12   7    1.04    0.68   0
  -7  -1   5  108.83    0.81   0
  -7   5   8   19.05    0.62   0
  -7   9   8    6.46    0.58   0
  -7  11   7    7.16    0.56   0
  -7  13   6    4.22    0.61   0
  -6  14   5   10.13    0.63   0
  -4 -10 -19    8.20    0.52   0
  -4  14   4    0.13    0.39   0
  -3  -9 -14   -0.40    0.29   0
  -3   7   6   83.53    0.77   0
  -3   9   6   62.87    0.77   0
  -3  13   4    9.51    0.43   0
  -2   2   4  120.27    0.62   0
  -1  -7 -10   35.53    0.46   0
   0  -8 -24    9.50    0.73   0
   0  -8 -23   30.99    0.82   0
   0  -8 -22    8.33    0.61   0
   0  -8 -21    4.27    0.57   0
   0  -8 -20    0.62    0.46   0
   0  -8 -19    1.82    0.38   0
   1  -7 -19    7.28    0.53   0
   1  -7 -18    5.21    0.47   0
   2  -6 -19    2.99    0.49   0
   2  -6 -18    2.46    0.37   0
   3  -5 -25   -0.13    0.63   0
   3  -5 -24    8.51    0.72   0
   3  -5 -23    6.05    0.66   0
   3  -5 -22    1.18    0.55   0
   3  -5 -21   18.67    0.70   0
   3  -5 -20   15.74    0.57   0
   3  -5 -19    4.13    0.41   0
   4  -2 -14  187.10    1.28   0
   4  12  -8   24.81    0.17   0
   5  -1 -18    1.04    0.44   0
   5  -1 -17   22.64    0.55   0
   5   1 -13   24.18    0.53   0
   5   7  -9   64.77    0.50   0
   5  11 -11   27.53    0.33   0
   6   2 -19    0.29    0.44   0
   6   2 -18   -0.23    0.33   0
   6   6 -14   15.61    0.45   0
   6   8 -14   22.59    0.47   0
 -12  -2   3   14.98    0.57   0
 -12   2   6    1.81    0.45   0
 -12   4   7    7.59    0.78   0
 -11   1   6    3.94    0.43   0
 -11   3   7    0.01    0.42   0
 -11   7   8    1.74    0.77   0
  -9  -3   3  133.46    0.90   0
  -8   0   6  156.79    1.09   0
  -8   4   8   -0.29    0.31   0
  -8  10   8    2.89    0.51   0
  -7  -3   3   67.42    0.54   0
  -6   2   7   53.14    0.66   0
  -6   8   8   99.36    1.09   0
  -6  12   7   26.30    0.82   0
  -5  -9 -11    8.33    0.28   0
  -5   3   7   43.14    0.60   0
  -5  11   7   13.95    0.63   0
  -5  13   6   21.90    0.78   0
  -3  -9 -15    4.93    0.36   0
  -2  -8 -12   72.77    0.71   0
  -2   4   5    7.08    0.26   0
  -2  10   5    0.79    0.33   0
  -2  12   4    0.15    0.24   0
  -1   9   4  157.96    0.93   0
   0  -6 -10   -0.26    0.19   0
   0  14   0   46.16    0.62   0
   1  -7 -25    1.82    0.49   0
   1  -7 -24    2.68    0.61   0
   1  -7 -23    5.38    0.60   0
   1  -7 -22   10.64    0.65   0
   1  -7 -21   11.30    0.60   0
   1  -7 -20   32.06    0.70   0
   1  -5 -10   28.07    0.44   0
   1  13  -1    3.50    0.24   0
   1  15  -3    0.09    0.24   0
   2  -6 -25    3.07    0.54   0
   2  -6 -24    0.11    0.45   0
   2  -6 -23    7.15    0.63   0
   2  -6 -22    7.21    0.63   0
   2  -6 -21   26.98    0.69   0
   2  -6 -20    0.09    0.38   0
   2  -4 -11   60.50    0.67   0
   2   0  -4  115.91    0.53   0
   2  14  -4   -0.04    0.18   0
   3  -3 -12    0.03    0.24   0
   3  -1  -8  128.86    0.78   0
   3   3  -4    0.24    0.09   0
   4  -2 -15  122.41    1.09   0
   4   0 -10  135.89    0.88   0
   5  -1 -26   16.19    0.84   0
   5  -1 -24    4.04    0.64   0
   5  -1 -23   10.42    0.67   0
   5  -1 -22    1.11    0.55   0
   5  -1 -21   10.53    0.66   0
   5  -1 -20   22.00    0.70   0
   5  -1 -19   22.01    0.61   0
   5   3 -11   49.81    0.58   0
   6   2 -25   -0.31    0.68   0
   6   2 -24   11.77    0.77   0
   6   2 -23    0.46    0.54   0
   6   2 -22   14.10    0.71   0
   6   2 -21   -0.09    0.53   0
   6   2 -20    1.79    0.39   0
   6   8 -15   15.81    0.44   0
 -11   5   8    4.73    0.54   0
 -10   0   6   30.36    0.60   0
  -9   3   8   64.43    0.89   0
  -8  -4   2    1.35    0.19   0
  -7  -9 -10   30.98    0.35   0
  -7   3   8    8.51    0.47   0
  -7  11   8    2.20    0.62   0
  -7  13   7    1.51    0.68   0
  -6  -2   4    7.46    0.22   0
  -6  10   8   21.84    0.65   0
  -6  14   6    1.09    0.63   0
  -4   2   6    8.36    0.28   0
  -4  12   6    8.05    0.43   0
  -4  14   5    1.84    0.53   0
  -3  15   3    8.85    0.49   0
  -2  -8 -13   43.61    0.59   0
  -2  14   3    3.13    0.44   0
  -1  -7 -11   97.94    0.76   0
   0   6   3    6.85    0.18   0
   0   8   3   29.44    0.36   0
   0  16  -2   10.87    0.43   0
   1  -3  -6   57.83    0.47   0
   1  -1  -3 1193.04    1.45   0
   2  -2  -7    0.78    0.19   0
   2  10  -1   85.69    0.45   0
   3  -3 -13   17.74    0.49   0
   4  -2 -16    3.30    0.42   0
   4   2  -8    0.10    0.13   0
   5   1 -14   15.64    0.44   0
   5   5 -10    0.29    0.21   0
   5   9 -10   -0.12    0.18   0
   6   6 -15  181.87    1.16   0
   6  10 -17    0.46    0.35   0
 -12   2   7    0.04    0.55   0
 -11  -1   5    9.11    0.44   0
 -11   3   8   11.84    0.67   0
 -10  -4   2    8.81    0.35   0
 -10   6   9    7.89    0.56   0
  -9   9   9    1.00    0.50   0
  -8   2   8   37.37    0.70   0
  -8  10   9    8.21    0.71   0
  -8  12   8    3.09    0.60   0
  -7   1   7   65.25    0.71   0
  -7   7   9   25.88    0.66   0
  -7   9   9   -0.17    0.55   0
  -6  -8  -7   26.94    0.26   0
  -6   0   6   11.50    0.31   0
  -4  -2   3    2.16    0.14   0
  -4   4   7   11.44    0.33   0
  -3  -9 -18    0.87    0.40   0
  -3  11   6   27.05    0.55   0
  -3  13   5   14.03    0.49   0
  -1  -7 -12    0.40    0.29   0
  -1  15   1    5.79    0.42   0
   0  -6 -11   70.95    0.66   0
   0  12   2   18.65    0.40   0
   1  -5 -11   13.12    0.34   0
   2  -4 -12    7.11    0.31   0
   3  -3 -14   16.75    0.50   0
   3  -1  -9  165.59    0.93   0
   3   1  -6   51.40    0.43   0
   4  -2 -26   16.79    0.81   0
   4  -2 -18   39.68    0.77   0
   4  -2 -17    0.30    0.34   0
   4   6  -6  141.11    0.56   0
   5   1 -15    4.86    0.32   0
   5   3 -12    1.18    0.29   0
   6   4 -19    6.85    0.50   0
   6   4 -18   12.08    0.46   0
   6   6 -17    4.03    0.41   0
   6   6 -16   14.38    0.43   0
   6   8 -16    4.86    0.36   0
   6  10 -18   20.21    0.54   0
 -12  -4   1    0.27    0.34   0
 -12   0   6    8.15    0.62   0
 -12   4   8   23.66    0.83   0
 -11  -5   0    9.44    0.33   0
 -11   1   7    1.14    0.39   0
 -11   5   9   96.00    1.41   0
 -10   2   8   32.08    0.69   0
 -10   4   9   12.01    0.70   0
  -9  -1   6   47.57    0.70   0
  -8  -6  -1  176.73    0.63   0
  -8  -2   5   39.65    0.56   0
  -8   4   9    8.65    0.43   0
  -7  13   8    8.15    0.77   0
  -6   6   9    0.16    0.41   0
  -6  12   8    0.88    0.56   0
  -5  11   8   -0.11    0.54   0
  -5  13   7   14.38    0.72   0
  -4   8   8    0.42    0.40   0
  -3  -9 -20    0.53    0.44   0
  -3  -9 -19   43.32    0.72   0
  -3   3   6  139.48    0.82   0
  -3  15   4    0.56    0.48   0
  -2   6   6    0.64    0.26   0
  -2   8   6   34.80    0.51   0
  -2  12   5    1.87    0.36   0
  -1  -5  -6  248.46    0.88   0
  -1  11   4    0.01    0.21   0
  -1  13   3    0.06    0.31   0
   0  -6 -12   22.53    0.48   0
   0  10   3   60.39    0.58   0
   1  -5 -12    6.14    0.35   0
   1   1  -1   22.57    0.11   0
   2  -4 -13    1.75    0.35   0
   3  -3 -15   73.34    0.87   0
   4  -2 -23   11.36    0.64   0
   4  -2 -22    0.20    0.56   0
   4  -2 -21    1.77    0.49   0
   4  -2 -20   -0.36    0.35   0
   4  -2 -19    0.44    0.33   0
   4   0 -12  344.78    1.51   0
   4   4  -7   10.37    0.23   0
   4   8  -6  197.04    0.56   0
   5   1 -17   22.23    0.61   0
   5   1 -16   -0.18    0.28   0
   5  11 -12    5.86    0.25   0
   6   4 -24    2.64    0.50   0
   6   4 -22   16.30    0.60   0
   6   4 -21    0.06    0.37   0
   6   8 -18    4.08    0.41   0
   6   8 -17   14.74    0.43   0
 -12  -2   4    2.01    0.36   0
 -10  -2   5   57.51    0.75   0
  -9  -9 -11    0.53    0.18   0
  -9  -5   1   19.04    0.34   0
  -9  -3   4    0.09    0.27   0
  -9   1   8   90.94    1.00   0
  -9   7  10    0.98    0.43   0
  -9   9  10   12.65    0.81   0
  -8   6  10    3.17    0.52   0
  -7  -9 -11    4.96    0.25   0
  -7  -1   6    2.73    0.30   0
  -7  11   9    2.46    0.50   0
  -6  -4   2    2.36    0.14   0
  -6  10   9    0.26    0.39   0
  -4  10   8    3.36    0.45   0
  -4  12   7    8.97    0.46   0
  -4  14   6    4.73    0.59   0
  -3   1   5   19.01    0.29   0
  -3   5   7   15.97    0.36   0
  -2  -8 -16    0.87    0.36   0
  -2  -8 -15   15.50    0.42   0
  -2  10   6   25.40    0.55   0
  -1  -7 -13    3.94    0.27   0
  -1   7   5   12.06    0.28   0
  -1   9   5   20.07    0.42   0
   0  14   1    0.91    0.28   0
   1  -5 -13   34.18    0.57   0
   1  15  -2   23.33    0.43   0
   2  -4 -14    1.02    0.35   0
   2  -2  -8  101.92    0.69   0
   3  -3 -26    4.75    0.72   0
   3  -3 -17    4.96    0.44   0
   3  -3 -16   10.54    0.41   0
   4   2  -9  363.30    1.28   0
   4  14 -11    0.30    0.14   0
   5   1 -25    0.65    0.49   0
   5   1 -23   11.75    0.71   0
   5   1 -22    1.18    0.55   0
   5   1 -20   21.97    0.69   0
   5   1 -19   21.39    0.64   0
   5   1 -18    0.22    0.32   0
   5   3 -13   14.10    0.37   0
   6   6 -23   -0.80    0.52   0
   6   6 -22   13.90    0.65   0
   6   6 -21    3.98    0.52   0
   6   6 -20   29.94    0.71   0
   6   6 -19    2.62    0.36   0
   6   8 -21    2.06    0.51   0
   6   8 -19    2.26    0.41   0
 -12   2   8    3.19    0.58   0
 -12   4   9    3.47    0.70   0
 -11  -7  -4    0.06    0.17   0
 -11  -1   6    3.88    0.38   0
 -11   3   9    0.47    0.56   0
 -11   7  10    1.53    0.60   0
 -10   6  10    4.01    0.51   0
  -9   5  10   18.56    0.61   0
  -8  10  10   26.30    0.80   0
  -7   1   8    0.22    0.32   0
  -7   7  10    0.44    0.36   0
  -7   9  10   54.92    0.95   0
  -5   1   7    5.92    0.32   0
  -5   3   8   88.38    0.80   0
  -3  13   6   -0.22    0.41   0
  -2  -8 -23    5.52    0.58   0
  -2  -8 -22   20.19    0.71   0
  -2  -8 -19    1.10    0.40   0
  -2  -8 -18   -0.14    0.39   0
  -2  -8 -17   24.40    0.53   0
  -2  -6  -7   39.38    0.39   0
   0  -6 -13   64.00    0.69   0
   0   4   3  296.24    0.82   0
   0  16  -1    1.71    0.34   0
   1  -5 -14    5.15    0.37   0
   1  -3  -7    1.15    0.14   0
   1   7   2   63.63    0.41   0
   2  -4 -26   -0.29    0.60   0
   2  -4 -15    3.02    0.37   0
   3  -3 -25    6.11    0.53   0
   3  -3 -24    1.19    0.42   0
   3  -3 -23    6.52    0.60   0
   3  -3 -22   42.89    0.91   0
   3  -3 -21    7.68    0.59   0
   3  -3 -20    5.45    0.53   0
   3  -3 -19    0.23    0.41   0
   3  -3 -18    0.78    0.28   0
   3  -1 -10  169.95    0.96   0
   5   3 -14    5.35    0.30   0
   5   7 -11  143.31    0.83   0
   5   9 -11    5.35    0.23   0
 -12  -4   2   23.98    0.57   0
 -12  -2   5    4.54    0.47   0
 -11  -3   4    1.47    0.35   0
 -11   1   8   17.14    0.58   0
 -11   5  10    8.82    0.64   0
 -10  -4   3    7.18    0.32   0
 -10   2   9    0.76    0.37   0
 -10   4  10    5.83    0.53   0
  -8  -4   3   75.90    0.60   0
  -8   2   9  255.34    1.55   0
  -7  -9 -12   -0.30    0.24   0
  -7  -5   1    1.47    0.12   0
  -7   5  10   14.65    0.50   0
  -7  11  10    0.94    0.64   0
  -6  -2   5    0.74    0.21   0
  -6   6  10    5.00    0.49   0
  -6  12   9    5.35    0.53   0
  -5  -9 -16   15.73    0.47   0
  -5  -9 -15    5.96    0.38   0
  -5  -3   3   14.54    0.24   0
  -5   5   9    3.09    0.30   0
  -5  11   9   29.34    0.79   0
  -5  13   8   -0.09    0.42   0
  -4   2   7  288.15    1.23   0
  -3  15   5   17.34    0.67   0
  -2  -2   1  725.36    0.70   0
  -2   4   6    4.46    0.21   0
  -1  -7 -23    2.08    0.51   0
  -1  -7 -16    0.86    0.37   0
  -1   5   5   33.37    0.38   0
   0  -6 -25    0.28    0.59   0
   0  -6 -15   -0.14    0.35   0
   0  -6 -14   -0.17    0.24   0
   0   8   4   52.89    0.50   0
   1  -5 -26    0.46    0.50   0
   1  -5 -25   14.74    0.76   0
   1  -5 -15    1.31    0.35   0
   1   9   2   67.61    0.49   0
   2  -4 -25   12.73    0.62   0
   2  -4 -17   61.22    0.84   0
   2  -4 -16    0.01    0.26   0
   3  -1 -11   52.61    0.61   0
   3   1  -7  303.62    1.04   0
   4   0 -14  159.44    1.10   0
   4   2 -10    8.57    0.30   0
   5   3 -15   30.92    0.53   0
   5   5 -12    0.86    0.19   0
 -12   2   9    0.33    0.55   0
 -11  -5   1    6.00    0.31   0
 -10   0   8    4.95    0.47   0
 -10   6  11    5.39    0.66   0
  -9  -1   7   54.05    0.69   0
  -9   3  10   16.71    0.58   0
  -9   7  11   38.32    0.87   0
  -9   9  11   -0.64    0.51   0
  -8  -2   6   53.67    0.63   0
  -8   0   8  127.56    1.06   0
  -8  10  11   13.23    0.77   0
  -5  -9 -18    4.38    0.49   0
  -5  -9 -17   37.31    0.66   0
  -4   6   9    7.71    0.43   0
  -4   8   9  114.23    1.05   0
  -4  12   8   23.54    0.60   0
  -4  14   7   10.43    0.63   0
  -3   7   8  196.63    1.20   0
  -3   9   8   23.66    0.51   0
  -2   2   5   46.87    0.41   0
  -2   8   7    0.38    0.24   0
  -2  14   5   23.63    0.62   0
  -1  -7 -22    1.16    0.40   0
  -1  -7 -21    3.59    0.43   0
  -1  -7 -20   12.55    0.56   0
  -1  -7 -19    5.50    0.48   0
  -1  -5  -7   42.84    0.42   0
  -1  13   4    1.36    0.26   0
   0  -6 -23    0.82    0.52   0
   0  -6 -22    4.11    0.54   0
   0  -6 -17   72.69    0.88   0
   0  -6 -16    8.53    0.37   0
   0  -4  -7   87.74    0.57   0
   1  -5 -24    3.78    0.47   0
   1  -5 -22    0.17    0.53   0
   1  -5 -18   -0.40    0.40   0
   1  -5 -17   30.62    0.66   0
   1  -5 -16    0.29    0.26   0
   2  -4 -22    1.75    0.38   0
   2  -4 -21   24.26    0.63   0
   2  -4 -20    7.83    0.45   0
   2  -4 -19    0.36    0.32   0
   2  -4 -18    1.40    0.33   0
   2  -2  -9  118.77    0.76   0
   4   0 -26    2.35    0.54   0
   4   0 -24    5.23    0.65   0
   4   0 -16  191.29    1.31   0
   4   4  -8   20.50    0.31   0
   5   3 -23    6.88    0.60   0
   5   3 -18   14.21    0.53   0
   5   3 -16    1.27    0.28   0
   5   5 -13   24.90    0.47   0
   5   7 -12   71.67    0.65   0
   5   9 -12    9.06    0.28   0
 -11  -1   7    0.96    0.34   0
  -9   1   9    2.23    0.34   0
  -9   5  11    6.93    0.49   0
  -7   7  11    0.61    0.36   0
  -7   9  11    9.88    0.57   0
  -5   7  10   97.78    1.01   0
  -5   9  10   -0.13    0.35   0
  -3  -7  -9    1.35    0.15   0
  -3   3   7    0.33    0.18   0
  -2  10   7    0.17    0.24   0
   0  -6 -21    5.61    0.44   0
   0   6   4    7.10    0.19   0
   1  -5 -21   19.32    0.59   0
   1  -5 -20    0.56    0.35   0
   1  -5 -19   28.54    0.62   0
   1  -3  -8   55.35    0.50   0
   3  -1 -12   31.93    0.49   0
   4   0 -22    1.53    0.40   0
   4   0 -20   24.85    0.62   0
   4   0 -18   -0.12    0.28   0
   4   2 -11   29.82    0.44   0
   5   3 -22    1.50    0.42   0
   5   3 -20    1.57    0.37   0
   5   3 -19   37.99    0.69   0
;
_shelx_hkl_checksum     72032
_shelx_res_file
;
TITL pji1 in C2/c
    pji1.res
    created by SHELXL-2019/3 at 10:06:08 on 08-May-2024
CELL  0.71073    9.8411  12.3319  21.0912   90.000   94.254   90.000
ZERR        8    0.0004   0.0005   0.0010    0.000    0.004    0.000
REM Gitterkonstanten aus 9202 Reflexen mit 2.6-28.4 Grad V=2552.6(2)
REM farbloser Block
LATT   7
SYMM               - X ,              Y ,    0.50000 - Z
SFAC  C  H  O
UNIT 96 160 32
L.S. 5
FMAP 2
SIZE 0.250  0.290  0.55
PLAN -10
ACTA
CONF
BOND $H
EQIV $1 1-X,1-Y,1-Z
HTAB O8 O7_$1
TEMP -153
WGHT    0.055400    1.746000
FVAR       0.25394   0.02793   0.03294   0.03411   0.03879   0.04479   0.09882
C1    1    0.402743    0.827568    0.444663    11.00000    0.02290    0.01914 =
         0.02116    0.00059   -0.00016    0.00109
H1    2    0.338568    0.817911    0.475195    11.00000    0.02087
C2    1    0.328585    0.804916    0.377500    11.00000    0.02273    0.01984 =
         0.02086   -0.00010    0.00059   -0.00070
C3    1    0.304617    0.930235    0.371936    11.00000    0.02117    0.02047 =
         0.02114    0.00080   -0.00061    0.00037
H3    2    0.213071    0.947649    0.385267    11.00000    0.02183
C4    1    0.415850    0.948358    0.426331    11.00000    0.02656    0.01835 =
         0.02318   -0.00038   -0.00385    0.00099
H4A   2    0.395148    1.002175    0.459494    11.00000   21.00000
H4B   2    0.504373    0.962926    0.410127    11.00000   21.00000
C5    1    0.534641    0.769653    0.465627    11.00000    0.02377    0.02133 =
         0.03072    0.00199   -0.00302    0.00113
H5A   2    0.604160    0.776081    0.435071    11.00000   31.00000
H5B   2    0.574222    0.801112    0.503655    11.00000   31.00000
C6    1    0.518641    0.650894    0.479402    11.00000    0.02510    0.02156 =
         0.02110   -0.00004   -0.00026    0.00341
O7    3    0.409100    0.607277    0.484594    11.00000    0.02477    0.02230 =
         0.04898    0.00716    0.00356    0.00332
O8    3    0.635366    0.598502    0.486307    11.00000    0.02399    0.02369 =
         0.05131    0.00765    0.00291    0.00441
H8O   2    0.619079    0.529097    0.496808    11.00000    0.05221
C9    1    0.423289    0.760900    0.329654    11.00000    0.03153    0.02693 =
         0.02731   -0.00424    0.00501    0.00143
H9A   2    0.449761    0.686399    0.340112    11.00000   41.00000
H9B   2    0.507766    0.803081    0.328116    11.00000   41.00000
H9C   2    0.376677    0.758378    0.286306    11.00000   41.00000
C10   1    0.199688    0.737141    0.376725    11.00000    0.02672    0.02517 =
         0.02837    0.00014   -0.00130   -0.00505
H10A  2    0.137894    0.765929    0.407705    11.00000   51.00000
H10B  2    0.219739    0.661233    0.387230    11.00000   51.00000
H10C  2    0.150893    0.739026    0.333446    11.00000   51.00000
C11   1    0.322825    0.989159    0.310424    11.00000    0.02093    0.02781 =
         0.02462    0.00411   -0.00336   -0.00198
H11   2    0.403198    0.966985    0.292516    11.00000    0.02442
C12   1    0.321330    1.111628    0.318011    11.00000    0.04193    0.02639 =
         0.03756    0.00991   -0.00819   -0.00377
H12A  2    0.399407    1.132306    0.348103    11.00000   61.00000
H12B  2    0.232821    1.134663    0.334085    11.00000   61.00000
H12C  2    0.333115    1.145723    0.275773    11.00000   61.00000
O13   3    0.207586    0.956833    0.266378    11.00000    0.02035    0.03746 =
         0.02212    0.00390   -0.00108   -0.00273
C14   1    0.228640    0.953324    0.204317    11.00000    0.02470    0.02562 =
         0.02459    0.00403    0.00064    0.00443
O15   3    0.335503    0.974090    0.183280    11.00000    0.02648    0.05957 =
         0.02905    0.00739    0.00481    0.00182
C16   1    0.102618    0.920184    0.164975    11.00000    0.03322    0.04225 =
         0.02715   -0.00099   -0.00328   -0.00291
H16A  2    0.025228    0.939643    0.183274    11.00000   71.00000
H16B  2    0.101788    0.847319    0.158476    11.00000   71.00000
H16C  2    0.105537    0.950654    0.123088    11.00000   71.00000
HKLF 4
REM  pji1 in C2/c
REM wR2 = 0.1095, GooF = S = 1.031, Restrained GooF = 1.031 for all data
REM R1 = 0.0403 for 2607 Fo > 4sig(Fo) and 0.0480 for all 3019 data
REM 215 parameters refined using 0 restraints
END
WGHT      0.0556      1.7378
REM Highest difference peak  0.354,  deepest hole -0.173,  1-sigma level  0.041
Q1    1   0.3120  0.8660  0.3662  11.00000  0.05    0.35
Q2    1   0.3171  0.9598  0.3425  11.00000  0.05    0.35
Q3    1   0.3653  0.9471  0.3964  11.00000  0.05    0.31
Q4    1   0.4195  0.8901  0.4450  11.00000  0.05    0.30
Q5    1   0.5218  0.7108  0.4745  11.00000  0.05    0.29
Q6    1   0.3676  0.8069  0.4103  11.00000  0.05    0.29
Q7    1   0.4715  0.7985  0.4480  11.00000  0.05    0.28
Q8    1   0.1639  0.9399  0.1825  11.00000  0.05    0.28
Q9    1   0.3791  0.7807  0.3553  11.00000  0.05    0.27
Q10   1   0.1319  0.8819  0.1276  11.00000  0.05    0.24
;
_shelx_res_checksum     14621
data_global
_journal_date_recd_electronic     2024-11-20
_journal_date_accepted     2024-11-25
_journal_name_full     'IUCrData'
_journal_year     2024
_journal_volume     9
_journal_issue      1
_journal_page_first     0
_journal_page_last     0
_journal_paper_category     HO
_journal_paper_doi     10.1107/S2414314624011441
_journal_coeditor_code     BT4161
_publ_contact_author_name     'Heiner Detert'
_publ_contact_author_address
;
University of Mainz
Department of Chemistry
Duesbergweg 10-14
55099 Mainz
Germany
;
_publ_contact_author_email     'detert@uni-mainz.de'
_publ_contact_author_fax     '+496131-3925338'
_publ_contact_author_phone     '+496131-3924189'
_publ_section_title
;
<i>rac</i>-2-{3-[1-(Acetyloxy)ethyl]-2,2-dimethylcyclobutyl}acetic acid
;
loop_
    _publ_author_name
    _publ_author_address
    'Schollmeyer, Dieter'
;
University of Mainz
Department of Chemistry
Duesbergweg 10-14
55099 Mainz
Germany
;
    'Jirsch, Paul'
;
University of Mainz
Department of Chemistry
Duesbergweg 10-14
55099 Mainz
Germany
;
    'Detert, Heiner'
;
University of Mainz
Department of Chemistry
Duesbergweg 10-14
55099 Mainz
Germany
;
_publ_section_synopsis
;
The title compound was  prepared from \a-pinene in three steps. The ester and
acid moieties  are <i>cis</i> on the slightly folded cyclobutane ring. In the
crystal, carboxylic acid bound dimers form layers parallel to (\=202).
;
