# Supplementary material for: rac-2-{3-[1-(Acet­yloxy)eth­yl]-2,2-di­methyl­cyclobut­yl}acetic acid
Source: IUCrdata. 2024 Dec 3;9(Pt 12):x241144. doi: 10.1107/S2414314624011441 (PMC11701758; doi:10.1107/S2414314624011441)
Supplement: Supplementary file 2 [file x-09-x241144-Isup2.hkl]

data_I                                                                          
_shelx_title ' pji1 in C2/c'                                                    
_shelx_refln_list_code          4                                               
_shelx_F_calc_maximum      369.11                                               
_exptl_crystal_F_000       992.00                                               
_reflns_d_resolution_high  0.7599                                               
                                                                                
loop_                                                                           
 _space_group_symop_operation_xyz                                               
 'x, y, z'                                                                      
 '-x, y, -z+1/2'                                                                
 'x+1/2, y+1/2, z'                                                              
 '-x+1/2, y+1/2, -z+1/2'                                                        
 '-x, -y, -z'                                                                   
 'x, -y, z-1/2'                                                                 
 '-x+1/2, -y+1/2, -z'                                                           
 'x+1/2, -y+1/2, z-1/2'                                                         
                                                                                
_cell_length_a     9.8411                                                       
_cell_length_b    12.3319                                                       
_cell_length_c    21.0912                                                       
_cell_angle_alpha  90.000                                                       
_cell_angle_beta   94.254                                                       
_cell_angle_gamma  90.000                                                       
                                                                                
_shelx_F_squared_multiplier     1.000                                           
                                                                                
loop_                                                                           
 _refln_index_h                                                                 
 _refln_index_k                                                                 
 _refln_index_l                                                                 
 _refln_F_squared_calc                                                          
 _refln_F_squared_meas                                                          
 _refln_F_squared_sigma                                                         
 _refln_observed_status                                                         
   2   0   0       6124.22       6391.41       189.57 o                         
   4   0   0       9621.39      10431.41        94.28 o                         
   6   0   0        239.18        259.18         4.96 o                         
   8   0   0       1745.34       1668.92        58.69 o                         
  10   0   0       1705.10       1624.94        63.04 o                         
  12   0   0        172.24        185.25        11.94 o                         
   1   1   0         24.34         42.96         3.18 o                         
   3   1   0       4073.92       4425.60        29.75 o                         
   5   1   0       1376.37       1492.94         5.49 o                         
   7   1   0        215.95        213.90         3.37 o                         
   9   1   0       3372.93       3302.67        32.64 o                         
  11   1   0       1114.98       1093.41         9.84 o                         
   0   2   0       9232.62       9948.64        11.79 o                         
   2   2   0      17606.40      18020.81       125.37 o                         
   4   2   0        610.13        630.09         4.10 o                         
   6   2   0         98.16        104.85         4.81 o                         
   8   2   0         11.40         12.69         2.38 o                         
  10   2   0         82.57         88.18         7.29 o                         
  12   2   0         22.34         25.24         4.21 o                         
   1   3   0        675.46        735.42         9.01 o                         
   3   3   0        543.75        558.34         9.67 o                         
   5   3   0        193.28        197.84         2.11 o                         
   7   3   0       1282.62       1201.66         9.54 o                         
   9   3   0        325.31        330.34         4.57 o                         
  11   3   0         91.35         84.33         4.64 o                         
   0   4   0       2857.76       2682.32         6.14 o                         
   2   4   0       2436.42       2299.01         7.84 o                         
   4   4   0       1248.70       1397.43         8.89 o                         
   6   4   0        452.07        461.81         8.55 o                         
   8   4   0       1399.73       1367.85        12.33 o                         
  10   4   0         58.15         58.97         2.99 o                         
  12   4   0          1.80         -3.44         3.44 o                         
   1   5   0      20058.55      20842.02       125.82 o                         
   3   5   0       4203.66       4589.43       235.24 o                         
   5   5   0       2062.76       1966.38        29.40 o                         
   7   5   0        182.35        184.22         4.50 o                         
   9   5   0         13.87         14.21         2.31 o                         
  11   5   0        148.52        139.75         4.79 o                         
   0   6   0       5505.69       5371.56        78.70 o                         
   2   6   0          1.93          4.68         0.73 o                         
   4   6   0        580.80        606.09         6.25 o                         
   6   6   0       1105.36       1165.50        14.65 o                         
   8   6   0         22.42         26.94         4.47 o                         
  10   6   0        119.21        113.31         3.88 o                         
   1   7   0        478.69        639.65        16.51 o                         
   3   7   0       1759.10       1792.14        38.84 o                         
   5   7   0        468.41        413.74         8.53 o                         
   7   7   0         66.11         69.64         4.16 o                         
   9   7   0         54.67         61.29        20.31 o                         
  11   7   0         28.21         18.43        16.13 o                         
   0   8   0          2.90          3.95         1.86 o                         
   2   8   0        401.66        405.23         3.55 o                         
   4   8   0         74.28         67.16         7.75 o                         
   6   8   0        306.01        251.37         9.30 o                         
   8   8   0         20.07         17.71         8.53 o                         
  10   8   0        118.31        120.72         6.47 o                         
   1   9   0          6.87         13.66         1.89 o                         
   3   9   0          0.06         -1.03         3.09 o                         
   5   9   0       4450.65       4298.87       179.73 o                         
   7   9   0         27.51         10.54         5.70 o                         
   9   9   0         55.03         64.41         8.68 o                         
   0  10   0        198.87        191.52         4.11 o                         
   2  10   0         12.55         -0.05         1.62 o                         
   4  10   0       2376.97       2298.11       101.26 o                         
   6  10   0        453.22        440.55         7.73 o                         
   8  10   0         18.75         22.20         6.68 o                         
  10  10   0        162.07        165.08         8.46 o                         
   1  11   0        473.34        462.09         5.59 o                         
   3  11   0        149.04        124.83         6.67 o                         
   5  11   0       1162.71       1180.58        20.16 o                         
   7  11   0          4.45          6.92         5.37 o                         
   9  11   0         14.17         12.33         7.46 o                         
   0  12   0         20.12          4.19         3.88 o                         
   2  12   0        274.01        244.31         3.34 o                         
   4  12   0        258.66        272.49        24.11 o                         
   6  12   0          0.89          0.35        18.61 o                         
   8  12   0         11.57         21.89        12.33 o                         
   1  13   0         45.48         36.55         3.01 o                         
   3  13   0         53.98         48.32         4.88 o                         
   5  13   0         56.72         39.13         6.25 o                         
   7  13   0        616.29        672.71        36.83 o                         
   0  14   0        788.92        715.18         6.80 o                         
   2  14   0         42.40         47.41         2.87 o                         
   4  14   0        318.88        379.37         7.75 o                         
   6  14   0        192.90        178.48        16.44 o                         
   1  15   0          1.35          2.16         2.75 o                         
   3  15   0        329.76        345.50        13.80 o                         
   2  16   0        114.39        121.26         9.15 o                         
 -11   1   1        256.42        256.53         6.54 o                         
  -9   1   1       1284.77       1230.82         8.51 o                         
  -7   1   1        667.85        702.26        15.43 o                         
  -5   1   1        486.50        506.43         4.26 o                         
  -3   1   1       1209.28       1138.96        11.88 o                         
  -1   1   1        288.91        355.48        10.47 o                         
   1   1   1      14768.99      17259.89       543.36 o                         
   3   1   1       1408.61       1506.23        12.54 o                         
   5   1   1       1237.96       1295.02        12.29 o                         
   7   1   1        185.96        194.27         4.00 o                         
   9   1   1       4240.84       4014.33        31.71 o                         
  11   1   1          0.52          8.10         3.47 o                         
 -12   2   1         16.74         13.82         5.44 o                         
 -10   2   1          1.62          1.35         3.51 o                         
  -8   2   1        220.48        214.57         3.89 o                         
  -6   2   1          0.35         -0.78         2.07 o                         
  -4   2   1        285.55        272.30         4.42 o                         
  -2   2   1      11036.84      11614.33       227.81 o                         
   0   2   1      14057.92      16198.75      1033.23 o                         
   2   2   1       3131.03       3229.53        25.85 o                         
   4   2   1        707.57        833.54         9.62 o                         
   6   2   1        593.24        600.58         5.08 o                         
   8   2   1          6.80          8.11         3.49 o                         
  10   2   1        685.14        703.57        10.00 o                         
  12   2   1         16.94         28.66         3.74 o                         
 -11   3   1          3.62          2.99         2.94 o                         
  -9   3   1         41.78         42.31         2.35 o                         
  -7   3   1        564.04        502.13         5.16 o                         
  -5   3   1       2957.92       3111.86        25.75 o                         
  -3   3   1        392.38        456.01         6.57 o                         
  -1   3   1          2.41          5.52         1.09 o                         
   1   3   1      11372.36      11245.25       114.60 o                         
   3   3   1        595.55        650.06         2.17 o                         
   5   3   1       4206.44       4458.63        42.06 o                         
   7   3   1        363.02        395.27         4.64 o                         
   9   3   1       1010.18       1022.11         8.17 o                         
  11   3   1         86.76         96.32         6.46 o                         
 -12   4   1          1.02          4.67         3.75 o                         
 -10   4   1         49.05         57.93         3.84 o                         
  -8   4   1         41.98         36.92         2.22 o                         
  -6   4   1          7.16          4.27         1.28 o                         
  -4   4   1        124.22        137.34         3.31 o                         
  -2   4   1       6227.98       6180.68        41.09 o                         
   0   4   1      16842.62      17063.26        94.98 o                         
   2   4   1       4106.66       4376.00        69.47 o                         
   4   4   1       1487.72       1456.42         9.80 o                         
   6   4   1        173.76        216.70         3.18 o                         
   8   4   1        132.14        153.52         2.79 o                         
  10   4   1        682.77        669.66         8.20 o                         
  12   4   1        295.52        291.97         5.21 o                         
 -11   5   1         89.87         89.47         3.69 o                         
  -9   5   1        317.83        291.54         4.28 o                         
  -7   5   1         22.02         23.35         1.39 o                         
  -5   5   1       1143.87       1176.52        16.83 o                         
  -3   5   1        547.34        547.35         5.09 o                         
  -1   5   1         33.66         37.30         1.37 o                         
   1   5   1       1574.81       1846.65        25.97 o                         
   3   5   1        184.66        190.86        10.00 o                         
   5   5   1        497.46        527.66         4.41 o                         
   7   5   1       1280.40       1130.59        20.24 o                         
   9   5   1       2226.68       2225.15        29.16 o                         
  11   5   1        337.59        317.18         5.38 o                         
 -10   6   1       1061.19        994.14        13.26 o                         
  -8   6   1        186.07        181.97         4.50 o                         
  -6   6   1        151.85        125.33         7.75 o                         
  -4   6   1          6.98         13.42         6.05 o                         
  -2   6   1       9576.37       9601.56        44.42 o                         
   0   6   1      26164.48      26267.46       570.35 o                         
   2   6   1        458.46        484.25         5.04 o                         
   4   6   1          8.95          8.13         2.67 o                         
   6   6   1        238.10        242.83        14.27 o                         
   8   6   1       3044.53       2746.34        11.28 o                         
  10   6   1        315.48        313.07        10.62 o                         
 -11   7   1        365.30        391.56        19.93 o                         
  -9   7   1       1152.71       1224.79        15.43 o                         
  -7   7   1        426.62        531.89        51.33 o                         
  -5   7   1        612.91        651.85        24.27 o                         
  -3   7   1       1959.67       2067.54       117.78 o                         
  -1   7   1          0.01          2.24         3.31 o                         
   1   7   1       1680.38       1928.92        37.22 o                         
   3   7   1        397.20        397.91        10.39 o                         
   5   7   1        296.71        348.65        10.00 o                         
   7   7   1        782.54        843.33        13.34 o                         
   9   7   1        146.16        169.82         8.92 o                         
  11   7   1        428.15        418.89         9.95 o                         
 -10   8   1          7.24         -2.09        10.93 o                         
  -8   8   1          5.02         11.09         4.66 o                         
  -6   8   1         18.00          7.98         4.02 o                         
  -4   8   1       1804.28       1666.34        10.31 o                         
  -2   8   1       2398.20       2186.09         5.86 o                         
   0   8   1       2416.85       2390.14        34.31 o                         
   2   8   1       1545.30       1552.27        14.28 o                         
   4   8   1       2574.26       2508.31        88.23 o                         
   6   8   1        785.66        823.63        38.38 o                         
   8   8   1        262.50        273.23        31.32 o                         
  10   8   1         11.58         13.96         5.37 o                         
  -9   9   1         19.81         21.22         8.61 o                         
  -7   9   1        805.10        766.20        11.09 o                         
  -5   9   1        510.80        486.96        33.96 o                         
  -3   9   1         58.81         56.99         3.57 o                         
  -1   9   1        209.09        160.37         8.37 o                         
   1   9   1         63.96         51.05         2.60 o                         
   3   9   1        351.11        304.85         6.20 o                         
   5   9   1       1124.63       1106.80        39.00 o                         
   7   9   1         34.06         36.55         8.06 o                         
   9   9   1        138.41        137.41         7.04 o                         
 -10  10   1        168.84        152.78        27.45 o                         
  -8  10   1          3.34          6.65         4.81 o                         
  -6  10   1         21.70         23.20         4.33 o                         
  -4  10   1        221.29        226.01         7.37 o                         
  -2  10   1       1469.21       1340.17        10.29 o                         
   0  10   1          1.15          0.13         2.36 o                         
   2  10   1        963.03        871.17         4.49 o                         
   4  10   1         54.36         63.30        16.98 o                         
   6  10   1          7.89          4.98         9.69 o                         
   8  10   1          9.20          0.84         7.52 o                         
  10  10   1        172.32        199.13        36.98 o                         
  -9  11   1        136.01        156.17        16.83 o                         
  -7  11   1         80.12         73.54         9.61 o                         
  -5  11   1         58.72         84.33        22.80 o                         
  -3  11   1        304.99        319.18        19.85 o                         
  -1  11   1        189.43        205.68         3.55 o                         
   1  11   1        169.09        153.68         3.68 o                         
   3  11   1          5.47          1.47         8.92 o                         
   5  11   1        168.77        170.11         5.48 o                         
   7  11   1        126.17        142.36         7.99 o                         
   9  11   1          8.31         -2.08        19.46 o                         
  -8  12   1        369.28        380.71        44.82 o                         
  -6  12   1        731.91        794.72        10.03 o                         
  -4  12   1         17.10         20.77         9.15 o                         
  -2  12   1          0.04         -1.71         2.00 o                         
   0  12   1         34.64         38.05         2.33 o                         
   2  12   1        162.48        139.83         2.69 o                         
   4  12   1         81.82         73.93         5.43 o                         
   6  12   1         15.75         16.79         8.30 o                         
   8  12   1        421.94        392.51        19.46 o                         
  -7  13   1          4.50         11.31         6.52 o                         
  -5  13   1        115.95        129.85        11.09 o                         
  -3  13   1         67.18         82.26         5.10 o                         
  -1  13   1         61.29         53.21         2.09 o                         
   1  13   1         11.16          8.53         2.25 o                         
   3  13   1          3.27          4.70         4.44 o                         
   5  13   1        103.39        129.28        10.39 o                         
   7  13   1         49.25         47.97         7.00 o                         
  -6  14   1         38.45         62.90        13.72 o                         
  -4  14   1         42.39         40.72         6.18 o                         
  -2  14   1         75.41         65.35         3.64 o                         
   0  14   1         22.86         15.62         2.65 o                         
   2  14   1        266.01        242.91         3.53 o                         
   4  14   1        169.81        187.12        12.41 o                         
   6  14   1         19.37         17.89         7.02 o                         
  -3  15   1         96.99        100.40        11.48 o                         
  -1  15   1         78.86         89.25         3.24 o                         
   1  15   1        117.26        113.15         3.90 o                         
   3  15   1       1242.73       1306.67        19.31 o                         
   0  16   1          7.03         26.52         5.27 o                         
 -12   0   2        135.41        117.39         6.47 o                         
 -10   0   2        913.92        844.87         8.38 o                         
  -8   0   2          7.41         12.70         2.94 o                         
  -6   0   2       1973.95       2072.86        64.12 o                         
  -4   0   2        294.48        293.52        15.27 o                         
  -2   0   2     136243.23     145370.84      9800.47 o                         
   2   0   2       3906.39       4039.25        61.41 o                         
   4   0   2       8806.06       8606.89       106.22 o                         
   6   0   2        742.12        799.67         9.54 o                         
   8   0   2       5485.75       5587.29       104.05 o                         
  10   0   2        948.64        900.86        26.83 o                         
  12   0   2        163.35        176.78        15.58 o                         
 -11   1   2         28.14         26.50         3.64 o                         
  -9   1   2         37.70         41.20         4.81 o                         
  -7   1   2       1221.51       1157.70         6.36 o                         
  -5   1   2        163.63        123.15         2.02 o                         
  -3   1   2       1433.37       1479.02        16.28 o                         
  -1   1   2          3.31         20.42         4.11 o                         
   1   1   2      15013.44      16554.38        90.89 o                         
   3   1   2       3521.49       3777.42        14.96 o                         
   5   1   2        535.22        568.74         5.29 o                         
   7   1   2       6003.14       5717.93        44.61 o                         
   9   1   2       2769.65       2580.22        23.98 o                         
  11   1   2        264.17        233.47         4.80 o                         
 -12   2   2        284.34        322.92         6.98 o                         
 -10   2   2         64.25         56.25         4.73 o                         
  -8   2   2         20.22         14.68         2.69 o                         
  -6   2   2         83.49         94.44         2.39 o                         
  -4   2   2       3291.17       3153.55       102.81 o                         
  -2   2   2       8592.40       8774.78        32.64 o                         
   0   2   2      21481.97      23172.43        64.43 o                         
   2   2   2       2347.57       2544.87         6.51 o                         
   4   2   2       1403.30       1457.22        16.13 o                         
   6   2   2       3615.46       3821.94        26.99 o                         
   8   2   2       1150.88       1052.90         9.07 o                         
  10   2   2        217.07        184.45         3.77 o                         
  12   2   2         26.67         15.57         4.51 o                         
 -11   3   2          2.96          3.41         5.04 o                         
  -9   3   2        254.14        211.18         6.51 o                         
  -7   3   2        425.79        411.01         4.56 o                         
  -5   3   2       2060.09       2085.61        16.36 o                         
  -3   3   2        226.80        184.83         2.45 o                         
  -1   3   2        106.38        115.47         1.39 o                         
   1   3   2       3950.96       4164.74         8.72 o                         
   3   3   2       1005.73        992.88         5.11 o                         
   5   3   2         50.55         28.72         1.64 o                         
   7   3   2        141.40        132.67         3.46 o                         
   9   3   2       1060.25       1063.44         7.32 o                         
  11   3   2        274.26        309.69         5.63 o                         
 -12   4   2        362.38        373.16         6.45 o                         
 -10   4   2        136.49        134.73         3.84 o                         
  -8   4   2         20.83         20.98         1.96 o                         
  -6   4   2         51.85         36.10         1.93 o                         
  -4   4   2       5445.21       5771.91        27.52 o                         
  -2   4   2        609.06        625.74         4.81 o                         
   0   4   2      17548.45      17988.45       120.71 o                         
   2   4   2       3217.39       3585.89        13.69 o                         
   4   4   2          1.47         12.45         2.06 o                         
   6   4   2         86.12         90.04         3.10 o                         
   8   4   2         10.20         18.16         2.59 o                         
  10   4   2         36.96         49.99         3.37 o                         
  12   4   2          0.98         -4.74         4.74 o                         
 -11   5   2         94.58         83.69         3.83 o                         
  -9   5   2         31.69         45.38         6.44 o                         
  -7   5   2        387.98        412.35         5.27 o                         
  -5   5   2       1081.37       1187.82        10.27 o                         
  -3   5   2        293.55        283.55         6.75 o                         
  -1   5   2       3932.83       4372.57        66.84 o                         
   1   5   2       4917.27       5062.85        50.55 o                         
   3   5   2       2622.77       2648.58        18.71 o                         
   5   5   2        826.32        808.73         9.96 o                         
   7   5   2        155.40        163.77         2.98 o                         
   9   5   2        474.15        411.12         5.97 o                         
  11   5   2          0.42          3.40         2.57 o                         
 -12   6   2         26.04         32.45         6.44 o                         
 -10   6   2        261.45        263.80         4.58 o                         
  -8   6   2        179.13        211.96         3.02 o                         
  -6   6   2        198.64        161.78         8.37 o                         
  -4   6   2         61.38         74.74         5.35 o                         
  -2   6   2         22.46         16.97         1.14 o                         
   0   6   2        537.77        574.10        18.76 o                         
   2   6   2        472.23        377.94         5.23 o                         
   4   6   2       1764.79       1748.30        18.92 o                         
   6   6   2        245.04        196.29         5.59 o                         
   8   6   2         82.59         97.30         2.04 o                         
  10   6   2         98.39        107.00         3.54 o                         
 -11   7   2         21.63         24.43         6.84 o                         
  -9   7   2         81.92         77.89         5.58 o                         
  -7   7   2          7.65          0.71         3.95 o                         
  -5   7   2        403.07        423.85        27.60 o                         
  -3   7   2          2.94          4.21         3.49 o                         
  -1   7   2       2094.90       2158.15        26.88 o                         
   1   7   2       1142.19        978.66        11.17 o                         
   3   7   2         61.14         27.20         2.95 o                         
   5   7   2       1539.24       1423.91        46.68 o                         
   7   7   2        165.98        163.06         5.04 o                         
   9   7   2         57.74         51.10         6.36 o                         
  11   7   2        168.59        171.75        15.20 o                         
 -10   8   2          0.14         -6.15         6.57 o                         
  -8   8   2        406.27        356.08        17.45 o                         
  -6   8   2        244.80        209.53         5.58 o                         
  -4   8   2       1195.78       1202.17        26.21 o                         
  -2   8   2        867.39        902.60         6.04 o                         
   0   8   2        133.31        122.51         2.16 o                         
   2   8   2       1153.46       1107.46         5.04 o                         
   4   8   2         55.84         50.90         3.61 o                         
   6   8   2          7.97          3.51         5.74 o                         
   8   8   2         13.78         16.65        15.12 o                         
  10   8   2          1.51          7.41         5.94 o                         
  -9   9   2          0.04         -0.99         4.99 o                         
  -7   9   2        649.77        626.34        16.44 o                         
  -5   9   2         57.06         64.29         6.44 o                         
  -3   9   2       1957.37       1932.19        68.46 o                         
  -1   9   2       2043.76       2057.59        33.26 o                         
   1   9   2       1092.30       1057.73        11.94 o                         
   3   9   2       4566.30       4589.52       168.41 o                         
   5   9   2        857.39        808.26        25.90 o                         
   7   9   2        357.13        362.66        18.38 o                         
   9   9   2        394.13        435.84         9.23 o                         
 -10  10   2         21.35         11.79         8.38 o                         
  -8  10   2        514.23        555.53         9.57 o                         
  -6  10   2        139.44        152.71        10.31 o                         
  -4  10   2       2227.80       1990.68        49.93 o                         
  -2  10   2        215.43        216.16        10.01 o                         
   0  10   2        702.95        742.54         4.53 o                         
   2  10   2       1169.31       1035.47        11.86 o                         
   4  10   2        188.38        182.06        22.80 o                         
   6  10   2        842.91        800.64         9.64 o                         
   8  10   2         88.74        117.12         6.40 o                         
  10  10   2         23.97         36.36        11.55 o                         
  -9  11   2          0.27          5.38         8.37 o                         
  -7  11   2        521.13        585.80        52.49 o                         
  -5  11   2        496.98        464.22        29.08 o                         
  -3  11   2          1.15         -0.81         7.13 o                         
  -1  11   2          2.23         -2.14         2.14 o                         
   1  11   2       1077.46        874.65        30.32 o                         
   3  11   2       1360.68       1281.69        15.82 o                         
   5  11   2          4.79          6.30         4.33 o                         
   7  11   2         45.62         55.12         6.85 o                         
   9  11   2         33.58         28.88        10.23 o                         
  -8  12   2          2.12         -2.09         6.56 o                         
  -6  12   2          3.75          2.52         6.46 o                         
  -4  12   2        259.76        268.19        10.39 o                         
  -2  12   2         86.16        126.16         2.79 o                         
   0  12   2        343.98        288.07         3.47 o                         
   2  12   2        356.23        344.68         3.85 o                         
   4  12   2          5.62          2.58         4.96 o                         
   6  12   2         64.59         71.95        12.95 o                         
   8  12   2        162.86        193.14         8.23 o                         
  -7  13   2          0.02         -6.47         6.47 o                         
  -5  13   2         74.19         74.47        16.28 o                         
  -3  13   2          6.77         11.52         4.44 o                         
  -1  13   2         14.43         21.32         2.51 o                         
   1  13   2        133.89        162.73         3.79 o                         
   3  13   2          2.55         11.00         6.59 o                         
   5  13   2        434.14        449.19        40.47 o                         
   7  13   2         89.47        106.75         7.41 o                         
  -6  14   2        248.46        246.95         8.55 o                         
  -4  14   2         57.02         67.53        11.24 o                         
  -2  14   2         36.82         32.67         2.33 o                         
   0  14   2         14.92         14.87         4.03 o                         
   2  14   2         35.95         28.80         2.57 o                         
   4  14   2       1450.52       1523.64        13.32 o                         
   6  14   2         29.94         46.31        22.17 o                         
  -3  15   2        450.90        448.37         7.88 o                         
  -1  15   2        375.17        354.60         4.10 o                         
   1  15   2        107.02        124.66         3.65 o                         
   3  15   2         19.24         16.39         7.44 o                         
   0  16   2        145.29        168.56         6.67 o                         
 -11   1   3        173.50        166.75         5.58 o                         
  -9   1   3        254.68        260.47         4.18 o                         
  -7   1   3       1491.29       1396.10        34.17 o                         
  -5   1   3         54.12         56.40         2.52 o                         
  -3   1   3          5.93         10.17         1.32 o                         
  -1   1   3      19219.53      18500.41        22.49 o                         
   1   1   3       2819.04       3227.35        39.03 o                         
   3   1   3        204.23        167.13         2.23 o                         
   5   1   3        168.42        149.86         3.13 o                         
   7   1   3       1906.09       1860.51        31.36 o                         
   9   1   3        209.27        181.32         4.14 o                         
  11   1   3          0.01         -1.09         4.07 o                         
 -12   2   3        203.63        225.11         6.45 o                         
 -10   2   3         70.98         74.84         4.73 o                         
  -8   2   3       2946.72       2728.77        25.85 o                         
  -6   2   3        161.33        161.95         3.08 o                         
  -4   2   3         45.07         32.31         1.68 o                         
  -2   2   3        252.44        326.67        67.92 o                         
   0   2   3        378.54        359.07        11.24 o                         
   2   2   3        335.44        304.06         1.88 o                         
   4   2   3       4638.65       4840.76        54.48 o                         
   6   2   3        149.41        162.64         3.44 o                         
   8   2   3        724.61        739.48        13.41 o                         
  10   2   3        260.85        266.28         5.85 o                         
  12   2   3         22.49         16.20         3.23 o                         
 -11   3   3        162.19        158.77         5.65 o                         
  -9   3   3       2184.36       2031.18        18.70 o                         
  -7   3   3        993.20       1048.65         5.61 o                         
  -5   3   3        210.11        223.55         3.04 o                         
  -3   3   3      16879.69      18803.19       187.48 o                         
  -1   3   3       2285.03       2418.29        42.64 o                         
   1   3   3      19896.52      19880.78       458.85 o                         
   3   3   3        125.40        156.74         1.47 o                         
   5   3   3       3362.89       3396.62        26.99 o                         
   7   3   3       1585.33       1575.03         6.94 o                         
   9   3   3         23.81         25.13         3.27 o                         
  11   3   3          7.49         -0.07         3.29 o                         
 -12   4   3        191.83        220.32         5.30 o                         
 -10   4   3         96.16        108.44         4.88 o                         
  -8   4   3       1217.41       1191.85        23.88 o                         
  -6   4   3          0.18          7.27         1.63 o                         
  -4   4   3       2342.54       2574.15         9.69 o                         
  -2   4   3        946.69        929.47         4.88 o                         
   0   4   3       4142.19       4486.55        80.36 o                         
   2   4   3       2766.74       2836.16        38.79 o                         
   4   4   3        946.93        968.53        11.37 o                         
   6   4   3         80.98         91.97         1.92 o                         
   8   4   3        748.86        685.71         6.54 o                         
  10   4   3         37.48         32.72         3.19 o                         
  12   4   3         88.90         89.83         6.04 o                         
 -11   5   3          8.68          3.40         4.16 o                         
  -9   5   3        296.74        258.65         4.43 o                         
  -7   5   3        484.14        494.53         6.87 o                         
  -5   5   3        702.60        782.39         7.29 o                         
  -3   5   3        350.28        346.58         5.52 o                         
  -1   5   3       2262.71       2398.00        22.49 o                         
   1   5   3        972.73        985.60        46.21 o                         
   3   5   3        232.33        284.72         7.97 o                         
   5   5   3        164.68        157.28         3.10 o                         
   7   5   3       1255.90       1170.64        12.18 o                         
   9   5   3       1287.73       1247.78        49.00 o                         
  11   5   3        250.91        287.83         4.56 o                         
 -12   6   3        163.65        182.36        12.56 o                         
 -10   6   3         46.30         40.00         3.04 o                         
  -8   6   3        279.19        266.16         3.48 o                         
  -6   6   3        193.53        172.66         3.96 o                         
  -4   6   3       2458.06       2609.53        21.01 o                         
  -2   6   3       6969.18       7077.22        50.27 o                         
   0   6   3         68.20        102.64         5.74 o                         
   2   6   3       1252.22       1076.60         5.60 o                         
   4   6   3         23.72         21.31         1.01 o                         
   6   6   3        641.06        610.04         5.55 o                         
   8   6   3        187.14        162.19         3.01 o                         
  10   6   3        104.32        125.04         4.03 o                         
 -11   7   3        118.58        131.49        21.71 o                         
  -9   7   3          8.87          9.07         6.51 o                         
  -7   7   3        557.54        503.99        15.58 o                         
  -5   7   3        361.79        353.78        24.58 o                         
  -3   7   3        720.93        709.09         5.42 o                         
  -1   7   3         21.92         21.52         1.86 o                         
   1   7   3       1240.05       1298.28        38.15 o                         
   3   7   3        303.76        344.94         4.48 o                         
   5   7   3         86.95        105.06         8.53 o                         
   7   7   3       1087.99        988.64        10.47 o                         
   9   7   3       1089.46       1033.80        93.66 o                         
  11   7   3          8.91         12.79         7.62 o                         
 -10   8   3        114.81        107.66         7.21 o                         
  -8   8   3        217.24        225.05        23.65 o                         
  -6   8   3       1629.68       1435.46        12.72 o                         
  -4   8   3       3025.57       2971.41        44.19 o                         
  -2   8   3        153.49        136.41         1.94 o                         
   0   8   3        437.50        467.82        11.63 o                         
   2   8   3       3431.10       3345.15         8.96 o                         
   4   8   3          0.94          2.09         3.21 o                         
   6   8   3          9.94         16.28         4.06 o                         
   8   8   3          4.75          6.98         4.28 o                         
  10   8   3          0.18         -2.73         5.42 o                         
  -9   9   3          1.10         -5.73         5.73 o                         
  -7   9   3        121.32        142.18         6.07 o                         
  -5   9   3        644.20        628.81        32.10 o                         
  -3   9   3       2698.96       2400.55       121.73 o                         
  -1   9   3        247.43        256.41         3.73 o                         
   1   9   3          0.10          7.66         4.81 o                         
   3   9   3         45.45         57.51         4.88 o                         
   5   9   3        555.17        527.69        13.26 o                         
   7   9   3          1.17          2.77        10.31 o                         
   9   9   3        337.87        368.15         8.44 o                         
 -10  10   3        109.84         92.36         8.97 o                         
  -8  10   3         27.71         12.21         6.75 o                         
  -6  10   3         50.39         61.36         5.06 o                         
  -4  10   3       1464.12       1389.84        30.01 o                         
  -2  10   3        531.24        491.78         9.11 o                         
   0  10   3       1048.85        948.15         6.67 o                         
   2  10   3        350.20        319.50         5.17 o                         
   4  10   3        436.68        420.42         6.82 o                         
   6  10   3          5.13          6.48         5.98 o                         
   8  10   3        194.63        190.23        25.20 o                         
  -9  11   3         30.78         28.44        13.57 o                         
  -7  11   3         73.83         95.64        15.74 o                         
  -5  11   3         77.89         83.94        22.33 o                         
  -3  11   3         99.73         74.44         4.21 o                         
  -1  11   3        467.58        380.69         4.54 o                         
   1  11   3         61.21         66.29         3.56 o                         
   3  11   3          8.39          5.32         7.21 o                         
   5  11   3        216.16        243.72         6.44 o                         
   7  11   3        208.84        217.73        41.25 o                         
   9  11   3        170.09        168.69        19.38 o                         
  -8  12   3          0.09          7.12         8.99 o                         
  -6  12   3          0.02         -4.55         5.43 o                         
  -4  12   3        374.34        340.93        12.10 o                         
  -2  12   3        697.33        664.38         8.17 o                         
   0  12   3         31.98         36.99         2.96 o                         
   2  12   3         65.82         88.89         5.27 o                         
   4  12   3         43.40         51.17        10.93 o                         
   6  12   3        119.71        137.92         6.84 o                         
   8  12   3         20.12         23.39         7.51 o                         
  -7  13   3         70.11         73.64         7.22 o                         
  -5  13   3        256.48        304.90        26.28 o                         
  -3  13   3         16.44         17.51         5.82 o                         
  -1  13   3          0.98          1.66         2.78 o                         
   1  13   3         51.60         56.90         3.10 o                         
   3  13   3         95.02        101.31         5.26 o                         
   5  13   3        154.60        175.63         6.82 o                         
   7  13   3         61.41         58.85         8.01 o                         
  -6  14   3          4.19          4.47         5.59 o                         
  -4  14   3        254.89        292.77        16.83 o                         
  -2  14   3         21.87         32.99         6.22 o                         
   0  14   3        131.80        155.99         5.96 o                         
   2  14   3          0.16         -3.98         3.98 o                         
   4  14   3         16.03         16.35         6.75 o                         
   6  14   3        219.18        240.84        24.97 o                         
  -3  15   3        128.09        144.66         7.21 o                         
  -1  15   3          2.36          3.69         2.58 o                         
   1  15   3        364.26        364.61         4.66 o                         
   3  15   3         94.65        110.02         5.89 o                         
   0  16   3          0.02         14.27         5.12 o                         
 -12   0   4        134.80        137.09        17.60 o                         
 -10   0   4        512.66        469.65        28.22 o                         
  -8   0   4        519.56        473.50        21.48 o                         
  -6   0   4       2511.83       2836.47        54.66 o                         
  -4   0   4          4.87          4.93         2.87 o                         
  -2   0   4       1561.06       1797.41         8.22 o                         
   0   0   4       2024.45       2248.97         7.75 o                         
   2   0   4      11226.99      10975.83       327.66 o                         
   4   0   4         26.02         20.66         1.86 o                         
   6   0   4         56.15         71.08         4.57 o                         
   8   0   4       3054.49       2891.69        28.15 o                         
  10   0   4         68.17         61.38         9.30 o                         
  12   0   4         67.13         79.59         5.89 o                         
 -11   1   4         68.31         66.81         7.37 o                         
  -9   1   4          0.01          1.16         2.83 o                         
  -7   1   4        103.36         94.84         2.70 o                         
  -5   1   4       1453.01       1501.47         9.78 o                         
  -3   1   4      19114.41      20945.53       162.36 o                         
   1   1   4      19099.18      19909.29       110.53 o                         
   3   1   4        437.52        413.25         3.11 o                         
   5   1   4       1740.43       1986.98        12.94 o                         
   7   1   4       2257.94       2272.06        10.53 o                         
   9   1   4        654.05        626.27         5.80 o                         
  11   1   4         10.32         12.16         4.37 o                         
 -12   2   4         36.50         36.31         4.57 o                         
 -10   2   4          0.20          0.78         4.14 o                         
  -8   2   4          0.29         -2.00         2.00 o                         
  -6   2   4        177.47        113.69         2.27 o                         
  -4   2   4        700.45        692.96         5.31 o                         
  -2   2   4       2024.87       1981.26       114.98 o                         
   0   2   4       6314.10       6490.31        33.26 o                         
   2   2   4      16185.80      16593.87       111.99 o                         
   4   2   4       1968.22       2179.76        16.57 o                         
   6   2   4        168.67        193.95         4.72 o                         
   8   2   4        469.48        412.26         4.67 o                         
  10   2   4        195.03        228.23         5.62 o                         
  12   2   4          4.27          5.58         4.32 o                         
 -11   3   4         28.57         23.62         4.13 o                         
  -9   3   4          4.35          5.01         2.75 o                         
  -7   3   4        495.35        456.71         4.90 o                         
  -5   3   4         92.94        113.52         5.19 o                         
  -3   3   4          1.77          2.38         1.78 o                         
  -1   3   4       3436.86       3624.74        39.87 o                         
   1   3   4         66.03         68.35         6.82 o                         
   3   3   4        154.02        175.50         2.49 o                         
   5   3   4        113.44        100.14         2.36 o                         
   7   3   4        451.84        441.31         8.22 o                         
   9   3   4        135.14        159.77         4.65 o                         
  11   3   4        500.91        524.58         6.85 o                         
 -12   4   4         92.17         93.69         5.24 o                         
 -10   4   4         12.98          8.76         5.97 o                         
  -8   4   4        160.05        163.31         3.57 o                         
  -6   4   4        185.14        150.71         4.50 o                         
  -4   4   4        109.53        124.66         9.30 o                         
  -2   4   4        198.55        202.73         2.33 o                         
   0   4   4       5574.98       5870.87        97.54 o                         
   2   4   4        757.86        737.19         7.34 o                         
   4   4   4       6802.86       6969.55        62.40 o                         
   6   4   4        112.01        120.03         2.79 o                         
   8   4   4        371.19        370.20         4.69 o                         
  10   4   4         69.57         73.43         5.55 o                         
  12   4   4         44.80         35.93         4.88 o                         
 -11   5   4        108.22         99.40         4.41 o                         
  -9   5   4          6.15         12.02         2.83 o                         
  -7   5   4         11.21         12.60         1.84 o                         
  -5   5   4       2105.00       1943.92        42.72 o                         
  -3   5   4         55.22         37.29         1.26 o                         
  -1   5   4       4044.69       4118.54        11.03 o                         
   1   5   4        890.30        944.19        17.06 o                         
   3   5   4          1.38         -0.77         1.86 o                         
   5   5   4        649.22        723.25        16.89 o                         
   7   5   4         21.90          8.63         1.85 o                         
   9   5   4        185.38        159.21         3.45 o                         
  11   5   4          1.07         -1.07         3.08 o                         
 -10   6   4        483.90        509.85        23.10 o                         
  -8   6   4        576.39        555.18         4.35 o                         
  -6   6   4         60.01         67.68         1.86 o                         
  -4   6   4       1464.81       1405.63        18.85 o                         
  -2   6   4       1893.05       1856.97        20.76 o                         
   0   6   4        123.48        110.14         1.70 o                         
   2   6   4       3871.19       3895.45        12.33 o                         
   4   6   4        111.20        108.61         2.09 o                         
   6   6   4        210.40        228.08         5.47 o                         
   8   6   4         59.45         54.29         2.66 o                         
  10   6   4        276.77        303.78         3.85 o                         
 -11   7   4         45.52         38.03         2.11 o                         
  -9   7   4         76.39         88.16        15.43 o                         
  -7   7   4         37.88         41.81         7.68 o                         
  -5   7   4        758.70        746.62        11.86 o                         
  -3   7   4       2282.46       2295.46        24.19 o                         
  -1   7   4        520.79        476.56         7.21 o                         
   1   7   4        305.80        381.47         4.26 o                         
   3   7   4       3633.18       3609.39        21.79 o                         
   5   7   4         32.61         26.05         5.19 o                         
   7   7   4        670.48        624.59         7.91 o                         
   9   7   4        173.06        159.42         5.97 o                         
  11   7   4          0.11         -0.25         2.49 o                         
 -10   8   4        234.58        211.34        21.63 o                         
  -8   8   4          8.08          5.62         4.80 o                         
  -6   8   4          0.87          0.39         4.88 o                         
  -4   8   4        511.94        559.96        13.10 o                         
  -2   8   4        341.49        331.15         2.48 o                         
   0   8   4        884.68        837.36         6.40 o                         
   2   8   4       2660.26       2585.57        25.97 o                         
   4   8   4        131.66        129.29         7.91 o                         
   6   8   4        295.27        265.52         6.63 o                         
   8   8   4          0.78         -3.53         4.26 o                         
  10   8   4        239.73        244.27        11.55 o                         
  -9   9   4        270.65        236.58        19.46 o                         
  -7   9   4         32.53         19.57         5.10 o                         
  -5   9   4        313.67        301.07        21.94 o                         
  -3   9   4        211.19        211.96         6.05 o                         
  -1   9   4       2632.65       2514.24        32.04 o                         
   1   9   4       1167.07       1125.54        18.69 o                         
   3   9   4       2103.65       2057.09        23.96 o                         
   5   9   4       2669.18       2656.00       141.04 o                         
   7   9   4         26.12         26.36        11.09 o                         
   9   9   4        213.16        195.49        25.28 o                         
 -10  10   4        203.03        203.62         8.97 o                         
  -8  10   4          3.26          2.64         4.93 o                         
  -6  10   4        113.25        119.94         7.21 o                         
  -4  10   4        250.01        254.04        24.04 o                         
  -2  10   4         70.23         52.69         2.26 o                         
   0  10   4         91.91        102.87         2.87 o                         
   2  10   4        371.55        331.16         6.67 o                         
   4  10   4       2271.62       2151.96        12.77 o                         
   6  10   4        574.66        616.09        15.20 o                         
   8  10   4          4.91         -5.52        10.31 o                         
  -9  11   4        190.79        198.37        32.49 o                         
  -7  11   4        507.75        557.46        33.57 o                         
  -5  11   4        250.63        252.17         5.92 o                         
  -3  11   4        358.38        328.47         5.83 o                         
  -1  11   4         17.49          0.47         1.84 o                         
   1  11   4          0.02         -1.31         4.73 o                         
   3  11   4        309.36        343.50         3.51 o                         
   5  11   4        153.65        175.52        20.62 o                         
   7  11   4        242.53        255.98        22.33 o                         
   9  11   4         64.70         75.74         8.33 o                         
  -8  12   4         31.15         27.31         6.14 o                         
  -6  12   4         47.79         59.18        12.72 o                         
  -4  12   4        157.80        150.58        11.32 o                         
  -2  12   4          3.16          3.77         1.56 o                         
   0  12   4        122.46        121.81         6.89 o                         
   2  12   4        720.00        627.28         7.44 o                         
   4  12   4         20.08         12.58         8.45 o                         
   6  12   4         97.77         94.93         8.68 o                         
   8  12   4        133.44        145.87        12.25 o                         
  -7  13   4         14.86         15.03         7.75 o                         
  -5  13   4        331.83        343.59        22.64 o                         
  -3  13   4        110.50        151.66         5.14 o                         
  -1  13   4         26.11         22.33         3.30 o                         
   1  13   4        204.10        193.07         5.04 o                         
   3  13   4         72.15         55.72         7.44 o                         
   5  13   4          2.49          7.67         5.11 o                         
   7  13   4          5.81          7.37         7.64 o                         
  -6  14   4         93.75        122.40        22.17 o                         
  -4  14   4         22.38          7.93         6.90 o                         
  -2  14   4          1.57          1.97         1.89 o                         
   0  14   4        333.54        324.10         5.37 o                         
   2  14   4        429.58        493.45         4.46 o                         
   4  14   4        304.62        348.47        27.76 o                         
   6  14   4         36.03         26.86         9.92 o                         
  -3  15   4          1.66          2.91         5.89 o                         
  -1  15   4          7.36          4.11         3.18 o                         
   1  15   4         37.74         30.52         4.44 o                         
   3  15   4         91.69        107.71         6.49 o                         
   0  16   4        663.40        723.40        10.70 o                         
 -11   1   5        131.77        137.20         5.35 o                         
  -9   1   5        931.20        958.06        12.12 o                         
  -7   1   5       1573.76       1673.68         8.28 o                         
  -5   1   5       2296.84       2389.48        11.26 o                         
  -3   1   5        321.01        291.61         3.57 o                         
   1   1   5        164.94        170.28         2.36 o                         
   3   1   5       1022.29       1116.40         8.98 o                         
   5   1   5         11.02         22.95         2.27 o                         
   7   1   5        800.99        770.26         5.85 o                         
   9   1   5         26.68         26.22         4.31 o                         
  11   1   5         66.54         75.30         4.10 o                         
 -12   2   5         70.89         74.78         4.58 o                         
 -10   2   5        925.23        874.94         8.84 o                         
  -8   2   5        713.98        626.27         5.79 o                         
  -6   2   5         25.06         11.60         1.66 o                         
  -4   2   5         50.27         47.98         2.21 o                         
  -2   2   5        506.47        715.22        11.79 o                         
   0   2   5        945.39        996.73         4.73 o                         
   2   2   5       4033.31       4119.98         7.47 o                         
   4   2   5       1373.03       1524.34        15.79 o                         
   6   2   5       1670.85       1637.09        18.17 o                         
   8   2   5         69.44         74.26         3.89 o                         
  10   2   5       1102.00       1078.99         9.77 o                         
  12   2   5        183.59        176.65         6.99 o                         
 -11   3   5         23.43         17.25         4.52 o                         
  -9   3   5        164.16        170.90         6.98 o                         
  -7   3   5          5.96         17.29         3.35 o                         
  -5   3   5      12122.86      13504.82        85.53 o                         
  -3   3   5        660.72        705.62        21.55 o                         
  -1   3   5      12882.60      12791.91        69.86 o                         
   1   3   5        124.38        120.02         2.23 o                         
   3   3   5         20.00         24.13         1.16 o                         
   5   3   5       3367.36       3493.96        23.70 o                         
   7   3   5        294.35        273.59         3.35 o                         
   9   3   5        112.25        100.07         3.25 o                         
  11   3   5        413.20        467.54        11.40 o                         
 -12   4   5        144.76        140.65         5.23 o                         
 -10   4   5        359.16        362.15         7.13 o                         
  -8   4   5        185.80        161.14         4.02 o                         
  -6   4   5        447.40        452.93         5.63 o                         
  -4   4   5       2381.59       2544.75        19.42 o                         
  -2   4   5        121.74        108.34         2.85 o                         
   0   4   5       1370.72       1441.13        12.08 o                         
   2   4   5        288.27        295.53         5.66 o                         
   4   4   5        993.74       1069.74         7.18 o                         
   6   4   5         12.71         17.67         1.68 o                         
   8   4   5         10.55         16.01         3.55 o                         
  10   4   5         46.53         45.85         3.72 o                         
  12   4   5         21.10         27.81         3.68 o                         
 -11   5   5         89.73         69.45         4.27 o                         
  -9   5   5        119.55        129.89         5.92 o                         
  -7   5   5         38.75         34.47         2.32 o                         
  -5   5   5        473.61        531.80        11.71 o                         
  -3   5   5        515.27        531.50         3.58 o                         
  -1   5   5        446.27        516.94         5.90 o                         
   1   5   5       2642.17       2732.88        22.06 o                         
   3   5   5       1299.66       1456.58         6.06 o                         
   5   5   5        620.17        533.63         7.44 o                         
   7   5   5        356.42        329.29         3.44 o                         
   9   5   5          0.06         -1.24         2.36 o                         
  11   5   5         22.55         21.65         3.19 o                         
 -10   6   5        141.28        154.82         6.67 o                         
  -8   6   5        790.12        700.22         5.44 o                         
  -6   6   5        323.16        322.84         2.74 o                         
  -4   6   5         61.46         56.83         1.52 o                         
  -2   6   5       1440.61       1458.64         6.22 o                         
   0   6   5       1379.37       1273.23        27.84 o                         
   2   6   5          0.51          3.07         3.41 o                         
   4   6   5       1022.17       1012.19         8.53 o                         
   6   6   5        869.18        804.38         8.37 o                         
   8   6   5        161.71        166.20         7.32 o                         
  10   6   5         80.17        103.10         3.29 o                         
 -11   7   5         70.71         62.39         2.57 o                         
  -9   7   5         29.06         20.71         1.21 o                         
  -7   7   5        480.75        422.17         7.31 o                         
  -5   7   5        314.94        310.88         8.99 o                         
  -3   7   5       5353.98       5547.69        59.47 o                         
  -1   7   5        195.40        187.10         2.95 o                         
   1   7   5        513.31        581.90         5.10 o                         
   3   7   5        426.01        433.04         3.23 o                         
   5   7   5       4499.53       4398.86        39.00 o                         
   7   7   5        249.08        260.98         3.08 o                         
   9   7   5        189.03        197.74         3.58 o                         
  11   7   5        352.83        346.03         4.99 o                         
 -10   8   5        202.76        213.27         7.94 o                         
  -8   8   5          4.74          3.89         4.27 o                         
  -6   8   5       3568.25       3551.93        31.48 o                         
  -4   8   5        889.11        844.91        19.38 o                         
  -2   8   5          4.32          9.91         1.97 o                         
   0   8   5        923.85        869.75        11.09 o                         
   2   8   5        266.24        297.19         4.73 o                         
   4   8   5        618.86        614.50         5.11 o                         
   6   8   5         11.29         10.84         5.04 o                         
   8   8   5          0.02         -1.51         4.79 o                         
  10   8   5        256.68        282.37         9.18 o                         
  -9   9   5          3.21          0.02         6.73 o                         
  -7   9   5         32.19         28.27         8.53 o                         
  -5   9   5       1700.83       1519.24        55.83 o                         
  -3   9   5         17.86         21.77         1.77 o                         
  -1   9   5        313.29        315.34         3.20 o                         
   1   9   5         39.42         42.78         4.34 o                         
   3   9   5        492.42        539.58        10.39 o                         
   5   9   5        122.47        117.59         5.19 o                         
   7   9   5         19.41         14.88         7.75 o                         
   9   9   5        264.97        254.27         7.73 o                         
 -10  10   5         55.64         73.31         7.77 o                         
  -8  10   5         13.87          5.67         5.69 o                         
  -6  10   5        232.50        226.53        16.83 o                         
  -4  10   5        273.51        289.73         5.76 o                         
  -2  10   5         11.53         11.17         1.97 o                         
   0  10   5        330.86        274.52         6.28 o                         
   2  10   5        467.83        404.71         4.37 o                         
   4  10   5        200.53        191.51        19.54 o                         
   6  10   5        136.36        127.75         7.91 o                         
   8  10   5         64.51         92.35        16.28 o                         
  -9  11   5        106.94        123.14         8.30 o                         
  -7  11   5          5.02         19.24        15.04 o                         
  -5  11   5        401.00        377.43        28.84 o                         
  -3  11   5         43.12         30.47         3.33 o                         
  -1  11   5        187.66        157.51         3.55 o                         
   1  11   5         47.10         35.39        11.01 o                         
   3  11   5         16.41         18.42         1.37 o                         
   5  11   5        284.13        266.02        12.87 o                         
   7  11   5         94.64         89.91        10.00 o                         
   9  11   5        180.16        141.66        13.88 o                         
  -8  12   5          0.14          3.88         5.81 o                         
  -6  12   5          4.01         10.45         6.46 o                         
  -4  12   5        171.52        182.44        37.06 o                         
  -2  12   5         35.13         30.72         1.93 o                         
   0  12   5        171.24        158.01         4.22 o                         
   2  12   5          8.05          3.67         2.38 o                         
   4  12   5          7.22         20.98         9.54 o                         
   6  12   5          2.87         -1.92         6.18 o                         
   8  12   5         10.40          6.26         5.92 o                         
  -7  13   5          0.01         -7.29         7.29 o                         
  -5  13   5        171.46        179.38        19.85 o                         
  -3  13   5        223.28        223.88         7.44 o                         
  -1  13   5          1.76          3.26         3.88 o                         
   1  13   5         97.40        124.66        20.78 o                         
   3  13   5        119.38        121.81        13.65 o                         
   5  13   5        172.58        170.17        12.48 o                         
   7  13   5          3.74         -2.14         6.56 o                         
  -6  14   5        176.16        149.07        10.00 o                         
  -4  14   5         13.89         32.49         5.25 o                         
  -2  14   5        359.20        373.44         3.52 o                         
   0  14   5         44.94         44.09         3.10 o                         
   2  14   5        252.57        291.77         4.37 o                         
   4  14   5         69.71         64.84         7.99 o                         
  -3  15   5        288.78        282.21        13.65 o                         
  -1  15   5         75.88         76.98         4.81 o                         
   1  15   5         90.08         95.10         4.17 o                         
   3  15   5         10.81          4.70         4.60 o                         
 -12   0   6        138.95        143.26        15.04 o                         
 -10   0   6        454.52        464.11         7.52 o                         
  -8   0   6       2532.23       2482.65        53.96 o                         
  -6   0   6         97.50        202.93        27.21 o                         
  -4   0   6       1868.11       1544.65        10.39 o                         
   0   0   6      45963.96      46561.78        42.64 o                         
   2   0   6        774.27        858.55         8.37 o                         
   4   0   6       8225.57       8318.98       116.15 o                         
   6   0   6       1742.96       1643.15        13.26 o                         
   8   0   6       2995.03       2836.25        34.12 o                         
  10   0   6         11.12         33.30         4.24 o                         
  12   0   6        244.74        222.81         6.97 o                         
 -11   1   6         52.29         61.49         3.87 o                         
  -9   1   6        773.76        748.94         8.21 o                         
  -7   1   6         20.97         44.30         3.61 o                         
  -5   1   6       7761.43       8981.48       109.40 o                         
  -3   1   6        693.68        801.20         5.01 o                         
   1   1   6       5204.71       5317.59        26.23 o                         
   3   1   6       8593.57       9380.47        89.53 o                         
   5   1   6      10940.69      11382.62       112.58 o                         
   7   1   6          9.61         11.34         2.98 o                         
   9   1   6        622.76        612.50         7.83 o                         
  11   1   6         58.40         71.48         9.35 o                         
 -12   2   6         20.30         26.13         4.28 o                         
 -10   2   6         26.10         24.56         4.00 o                         
  -8   2   6        868.22        816.32         5.46 o                         
  -6   2   6       1586.93       1750.44        44.74 o                         
  -4   2   6         96.63        127.12         3.01 o                         
  -2   2   6       3893.12       4084.38        15.35 o                         
   0   2   6         29.32         42.02         8.45 o                         
   2   2   6        882.00        857.53         8.15 o                         
   4   2   6       8325.07       8027.52        94.64 o                         
   6   2   6        718.52        711.71         4.93 o                         
   8   2   6        123.21        157.05         5.17 o                         
  10   2   6         71.74         96.78         4.27 o                         
  12   2   6         75.57         96.92         4.71 o                         
 -11   3   6          1.04         -4.44         4.44 o                         
  -9   3   6        100.56        101.12         4.28 o                         
  -7   3   6        303.08        266.22        13.03 o                         
  -5   3   6        355.61        370.15         6.98 o                         
  -3   3   6       1963.48       2068.21        98.16 o                         
  -1   3   6        943.86        976.51        70.09 o                         
   1   3   6       3288.47       3189.83        22.95 o                         
   3   3   6       2650.70       2692.96        30.70 o                         
   5   3   6        946.04        975.31         9.05 o                         
   7   3   6         54.97         56.34         4.11 o                         
   9   3   6        112.47        125.78         4.79 o                         
  11   3   6        117.01        118.36         4.84 o                         
 -12   4   6         52.38         62.63         5.31 o                         
 -10   4   6         61.32         63.37         4.13 o                         
  -8   4   6        479.39        431.49         5.49 o                         
  -6   4   6        139.76        135.66         4.32 o                         
  -4   4   6         97.51        148.53         3.72 o                         
  -2   4   6         82.92         66.06         2.40 o                         
   0   4   6       3019.11       3176.74        14.81 o                         
   2   4   6          0.98          6.07         1.26 o                         
   4   4   6       1030.08       1215.66        16.05 o                         
   6   4   6         43.31         46.32         2.20 o                         
   8   4   6        107.00        109.43         3.21 o                         
  10   4   6        330.38        294.87         8.22 o                         
 -11   5   6        202.50        217.52         5.52 o                         
  -9   5   6        638.92        621.26         6.48 o                         
  -7   5   6        178.13        129.69         5.58 o                         
  -5   5   6         16.03         14.09         2.56 o                         
  -3   5   6       1046.23       1144.81        19.85 o                         
  -1   5   6       4871.51       4631.07         8.95 o                         
   1   5   6       3801.32       3804.87        26.96 o                         
   3   5   6       1594.48       1622.48        10.54 o                         
   5   5   6       1985.46       2109.32         8.62 o                         
   7   5   6        469.37        333.44        10.08 o                         
   9   5   6        846.71        820.19         7.86 o                         
  11   5   6         88.56        100.55         4.42 o                         
 -10   6   6          8.35          8.25         5.33 o                         
  -8   6   6         53.38         62.25         5.80 o                         
  -6   6   6        617.95        580.56         7.60 o                         
  -4   6   6       2124.64       2240.71        53.23 o                         
  -2   6   6         13.59          9.90         2.24 o                         
   0   6   6       1772.78       1752.45        23.69 o                         
   2   6   6        530.46        522.76         8.37 o                         
   4   6   6        933.21        931.63        13.34 o                         
   6   6   6       1353.35       1352.90         7.44 o                         
   8   6   6         42.08         39.97         4.30 o                         
  10   6   6        117.78        153.25         3.46 o                         
 -11   7   6        141.64        137.21        13.33 o                         
  -9   7   6         11.04          8.64         1.78 o                         
  -7   7   6        719.46        659.87        20.78 o                         
  -5   7   6        124.68        134.01         2.87 o                         
  -3   7   6       1213.95       1279.41        10.70 o                         
  -1   7   6       1159.74       1194.74        10.84 o                         
   1   7   6        469.40        508.42         4.95 o                         
   3   7   6        711.28        726.54         4.27 o                         
   5   7   6        529.91        504.61         3.88 o                         
   7   7   6        470.01        409.73        10.24 o                         
   9   7   6         10.34         13.79         2.53 o                         
  11   7   6          0.06          0.53         3.21 o                         
 -10   8   6        125.03        135.09         7.49 o                         
  -8   8   6        203.79        230.25        29.62 o                         
  -6   8   6         78.47         67.76         8.37 o                         
  -4   8   6       3379.83       3057.38         7.45 o                         
  -2   8   6        530.57        538.03         5.85 o                         
   0   8   6       4202.30       4219.13        44.77 o                         
   2   8   6        608.29        592.51        26.13 o                         
   4   8   6        837.90        790.58         3.52 o                         
   6   8   6        426.90        380.08         3.69 o                         
   8   8   6        284.14        276.29        17.37 o                         
  10   8   6        669.83        675.23        23.73 o                         
  -9   9   6        168.06        191.76         8.22 o                         
  -7   9   6         34.79         50.69         8.68 o                         
  -5   9   6        228.85        218.63        26.05 o                         
  -3   9   6        946.78        974.44         8.27 o                         
  -1   9   6       1091.38       1077.71         5.32 o                         
   1   9   6          0.33          1.03         1.81 o                         
   3   9   6       2478.57       2238.48        16.87 o                         
   5   9   6        435.62        398.72        27.29 o                         
   7   9   6        230.49        229.23         6.47 o                         
   9   9   6         20.23          7.57         6.36 o                         
  -8  10   6          0.16          6.48         5.44 o                         
  -6  10   6          4.91         13.13         5.02 o                         
  -4  10   6        225.39        207.71         5.32 o                         
  -2  10   6        399.56        393.99         4.48 o                         
   0  10   6       1769.24       1702.19        29.54 o                         
   2  10   6         87.80         90.33         7.68 o                         
   4  10   6       1266.69       1241.57        10.36 o                         
   6  10   6        158.35        177.97        15.12 o                         
   8  10   6         94.75         75.13         8.37 o                         
  -9  11   6         58.54         70.40         7.75 o                         
  -7  11   6          9.05         19.60         5.70 o                         
  -5  11   6        187.59        189.29         6.69 o                         
  -3  11   6        421.17        425.89         4.03 o                         
  -1  11   6        118.37         92.82         3.17 o                         
   1  11   6        266.90        265.25         5.19 o                         
   3  11   6         47.41         43.19         2.19 o                         
   5  11   6         33.87         30.53         5.66 o                         
   7  11   6         57.46         65.67         5.64 o                         
  -8  12   6          6.59          2.90         6.59 o                         
  -6  12   6         41.68         35.88         5.26 o                         
  -4  12   6         94.94        107.29        21.55 o                         
  -2  12   6        114.90        116.82         2.49 o                         
   0  12   6        423.44        403.39         5.48 o                         
   2  12   6         30.74         33.59         2.65 o                         
   4  12   6         10.00         14.28         4.10 o                         
   6  12   6          7.63         18.48         7.60 o                         
  -7  13   6         89.35         88.87        21.79 o                         
  -5  13   6        360.16        377.41        36.52 o                         
  -3  13   6          1.13         -1.54         1.54 o                         
  -1  13   6        211.06        186.97         6.90 o                         
   1  13   6         31.47         18.13        10.16 o                         
   3  13   6         32.31         24.93         1.31 o                         
   5  13   6        141.11        144.92         7.34 o                         
  -6  14   6         23.66         13.96         7.26 o                         
  -4  14   6         72.32         72.89         6.52 o                         
  -2  14   6        150.03        158.26         6.13 o                         
   0  14   6         14.93         -0.97         3.66 o                         
   2  14   6        222.74        268.93         4.59 o                         
   4  14   6        198.75        220.46        23.18 o                         
  -3  15   6          1.21          0.16         6.67 o                         
  -1  15   6        232.06        237.98         9.92 o                         
   1  15   6        385.33        395.41         7.02 o                         
   3  15   6         94.91        108.96         7.23 o                         
 -11   1   7         16.14         15.01         3.45 o                         
  -9   1   7        793.01        825.94        17.94 o                         
  -7   1   7       1045.03       1025.99         6.86 o                         
  -5   1   7         88.82         97.15         2.58 o                         
  -3   1   7       4741.36       4753.81        50.09 o                         
   1   1   7      13333.42      13260.84        83.53 o                         
   3   1   7         64.84         62.35         5.43 o                         
   5   1   7         25.91         24.01         2.35 o                         
   7   1   7         22.87         29.13         3.27 o                         
   9   1   7         31.49         39.21         6.05 o                         
  11   1   7         99.59         99.13         4.45 o                         
 -12   2   7          0.00          0.27         5.25 o                         
 -10   2   7        316.04        299.65         6.63 o                         
  -8   2   7        531.90        541.76         7.45 o                         
  -6   2   7        862.78        827.96        11.30 o                         
  -4   2   7       3835.90       4431.08       180.27 o                         
  -2   2   7          2.19         12.10         2.95 o                         
   0   2   7       4607.15       4895.18        39.85 o                         
   2   2   7       1497.63       1576.79        29.54 o                         
   4   2   7       4258.30       4468.27        42.06 o                         
   6   2   7        303.15        313.43         4.64 o                         
   8   2   7       1338.63       1261.27         8.82 o                         
  10   2   7         35.78         39.52         5.75 o                         
  12   2   7         13.03         14.86         5.13 o                         
 -11   3   7          2.03          1.62         3.54 o                         
  -9   3   7          0.39          6.81         4.35 o                         
  -7   3   7        609.32        466.77         4.65 o                         
  -5   3   7        582.52        665.97         6.41 o                         
  -3   3   7          1.17          3.69         2.27 o                         
  -1   3   7         17.22         16.97         1.41 o                         
   1   3   7       3892.99       3928.94       188.18 o                         
   3   3   7       3304.68       3599.58        40.94 o                         
   5   3   7         83.00         60.63         2.42 o                         
   7   3   7        543.45        563.59         5.75 o                         
   9   3   7          0.00          3.38         3.10 o                         
  11   3   7         29.16         30.31         4.08 o                         
 -12   4   7         86.43        116.25         7.74 o                         
 -10   4   7        542.52        531.79         6.97 o                         
  -8   4   7         92.17         79.68         3.56 o                         
  -6   4   7        855.46        948.76        12.44 o                         
  -4   4   7        164.62        166.60         8.30 o                         
  -2   4   7         40.08         40.84         5.66 o                         
   0   4   7       1324.31       1344.18         7.94 o                         
   2   4   7        353.11        352.13         3.13 o                         
   4   4   7        466.44        475.60         3.84 o                         
   6   4   7        114.37        117.77         2.63 o                         
   8   4   7         24.55         22.59         3.57 o                         
  10   4   7         47.76         53.94         5.08 o                         
 -11   5   7         61.07         47.89         4.38 o                         
  -9   5   7        719.36        708.05         6.41 o                         
  -7   5   7        358.96        340.35         4.00 o                         
  -5   5   7        276.50        291.55         7.83 o                         
  -3   5   7        288.35        247.12         3.18 o                         
  -1   5   7         45.07         27.96         2.23 o                         
   1   5   7        692.82        671.48         8.53 o                         
   3   5   7       4083.08       3872.83        56.59 o                         
   5   5   7       1062.93       1053.86        22.87 o                         
   7   5   7         10.19         13.61         2.75 o                         
   9   5   7        123.68        140.68         9.68 o                         
  11   5   7         12.29         15.13         3.45 o                         
 -10   6   7         17.60         25.18         3.47 o                         
  -8   6   7         49.90         25.76         4.16 o                         
  -6   6   7         33.55         22.30         2.86 o                         
  -4   6   7         60.98         50.13         2.15 o                         
  -2   6   7        209.86        226.07         3.33 o                         
   0   6   7       3774.68       3581.69        41.68 o                         
   2   6   7        688.10        616.89         8.30 o                         
   4   6   7       1030.90       1040.87        20.16 o                         
   6   6   7        247.62        269.78         5.72 o                         
   8   6   7          6.89          6.73         2.85 o                         
  10   6   7        191.42        221.47         8.27 o                         
 -11   7   7        208.24        220.17         3.01 o                         
  -9   7   7       1230.86       1139.51        20.53 o                         
  -7   7   7          0.86          6.42         1.71 o                         
  -5   7   7       2100.05       2078.68         5.77 o                         
  -3   7   7         23.53         35.64         2.11 o                         
  -1   7   7         13.65          4.35         1.75 o                         
   1   7   7        561.98        589.13         5.14 o                         
   3   7   7       2889.59       2764.11         9.60 o                         
   5   7   7          0.43          1.50         1.92 o                         
   7   7   7        130.90        119.71         6.44 o                         
   9   7   7        919.86        991.24        18.45 o                         
 -10   8   7         70.91         62.29         6.84 o                         
  -8   8   7         51.78         75.78         6.18 o                         
  -6   8   7          0.01          3.18         0.66 o                         
  -4   8   7       2358.45       2421.04        26.98 o                         
  -2   8   7          9.40         10.28         1.98 o                         
   0   8   7        186.08        170.71         3.67 o                         
   2   8   7       3089.09       3119.87        19.00 o                         
   4   8   7        954.43        885.73         5.05 o                         
   6   8   7        436.92        425.60         8.30 o                         
   8   8   7         24.56         34.63         5.04 o                         
  10   8   7         19.28         31.30         8.05 o                         
  -9   9   7        307.64        315.81        29.39 o                         
  -7   9   7        127.99        132.79        20.39 o                         
  -5   9   7        713.26        734.55         8.92 o                         
  -3   9   7       1017.74       1094.75        24.81 o                         
  -1   9   7       1285.63       1163.62         7.33 o                         
   1   9   7        806.38        790.39         8.63 o                         
   3   9   7        208.14        228.51         2.79 o                         
   5   9   7        811.50        772.00         9.06 o                         
   7   9   7        635.37        608.31        46.13 o                         
   9   9   7         10.61         18.14         6.26 o                         
  -8  10   7         83.94         83.41         7.18 o                         
  -6  10   7        383.42        417.24         8.38 o                         
  -4  10   7         37.78         34.54         2.09 o                         
  -2  10   7          1.44          2.26         2.11 o                         
   0  10   7        318.79        304.49         3.87 o                         
   2  10   7         35.83         21.99         3.44 o                         
   4  10   7        182.80        194.41         2.10 o                         
   6  10   7        241.90        222.19        11.55 o                         
   8  10   7        223.48        251.56        13.80 o                         
  -9  11   7          2.05          9.24         6.19 o                         
  -7  11   7        119.96        116.51         6.82 o                         
  -5  11   7        206.87        198.57        15.97 o                         
  -3  11   7       1042.83       1019.47        12.72 o                         
  -1  11   7          3.84          2.42         2.60 o                         
   1  11   7         60.74         64.29         3.17 o                         
   3  11   7        120.71        108.22         2.20 o                         
   5  11   7          0.46         -0.65         4.79 o                         
   7  11   7        124.58        137.10        12.87 o                         
  -8  12   7         18.08          7.86         7.60 o                         
  -6  12   7        356.17        376.35        29.54 o                         
  -4  12   7        136.41        135.33         5.59 o                         
  -2  12   7          3.24          0.64         2.14 o                         
   0  12   7        391.50        351.37        12.13 o                         
   2  12   7         29.88         42.00         3.09 o                         
   4  12   7          8.40         14.40         8.61 o                         
   6  12   7          7.52         12.59         5.66 o                         
  -7  13   7         24.35         22.79         7.40 o                         
  -5  13   7        224.82        241.58        15.35 o                         
  -3  13   7        527.21        634.07         7.29 o                         
  -1  13   7        637.86        662.46        11.24 o                         
   1  13   7        110.77        118.29         4.54 o                         
   3  13   7        139.86        161.91         5.74 o                         
   5  13   7         15.38         15.98        10.39 o                         
  -4  14   7        145.97        173.19        11.24 o                         
  -2  14   7        206.56        203.30        15.35 o                         
   0  14   7        841.98       1001.32        10.04 o                         
   2  14   7         12.58         12.10         2.79 o                         
   4  14   7         31.10         36.18         7.13 o                         
  -3  15   7         23.74         16.59         8.22 o                         
  -1  15   7         74.64         94.71        14.58 o                         
   1  15   7          0.82         -0.38         3.06 o                         
   3  15   7          2.86          3.34         5.32 o                         
 -12   0   8        407.63        380.70        11.94 o                         
 -10   0   8         56.53         68.44         7.75 o                         
  -8   0   8       2255.27       2055.16        75.05 o                         
  -6   0   8        153.00        160.34         5.89 o                         
  -4   0   8       1457.25       1421.68        10.85 o                         
   0   0   8        105.47        102.04         3.10 o                         
   2   0   8       4453.06       5248.14        60.79 o                         
   4   0   8        548.01        585.63         5.15 o                         
   6   0   8        543.26        482.98         5.69 o                         
   8   0   8       2348.48       2476.54        30.78 o                         
  10   0   8       1051.78       1073.70        38.38 o                         
  12   0   8       1191.29       1233.44        21.48 o                         
 -11   1   8        289.77        267.94         6.80 o                         
  -9   1   8       1515.32       1373.65        15.73 o                         
  -7   1   8         24.35          3.92         3.20 o                         
  -5   1   8         25.96         33.60         4.88 o                         
  -3   1   8       1979.22       1998.23        12.10 o                         
  -1   1   8      15631.92      16269.58        29.31 o                         
   1   1   8       5930.67       5957.71        10.68 o                         
   3   1   8       9124.04       8910.34       170.56 o                         
   5   1   8        177.34        184.47         4.62 o                         
   7   1   8        140.37        129.07        11.71 o                         
   9   1   8        186.25        197.39         3.96 o                         
  11   1   8        162.84        156.06        10.10 o                         
 -12   2   8         30.98         45.58         5.73 o                         
 -10   2   8        549.26        511.65        13.26 o                         
  -8   2   8        602.50        588.85         7.60 o                         
  -6   2   8        517.00        538.57         9.85 o                         
  -4   2   8          1.38          1.18         1.69 o                         
  -2   2   8       1407.57       1580.47        10.70 o                         
   0   2   8       3280.37       3521.23        27.29 o                         
   2   2   8       2259.19       2232.16         7.58 o                         
   4   2   8        147.35        134.65         6.98 o                         
   6   2   8       3324.38       3404.45        22.79 o                         
   8   2   8         43.17         37.61         2.41 o                         
  10   2   8         23.57         25.54         6.22 o                         
 -11   3   8        174.85        181.66         5.70 o                         
  -9   3   8       1079.68        981.17        15.20 o                         
  -7   3   8        132.52        126.26        15.89 o                         
  -5   3   8       1200.90       1383.96        13.85 o                         
  -3   3   8       4034.87       3979.86        18.30 o                         
  -1   3   8        834.60        883.06        22.33 o                         
   1   3   8        635.38        625.19        12.72 o                         
   3   3   8       4002.26       4149.45        13.32 o                         
   5   3   8       1747.47       1580.60         6.78 o                         
   7   3   8         22.03         43.32         2.46 o                         
   9   3   8        413.22        448.24         5.51 o                         
  11   3   8          0.10          2.98         4.18 o                         
 -12   4   8        382.10        368.66         9.16 o                         
 -10   4   8        248.71        222.15         5.96 o                         
  -8   4   8          0.85         -2.41         2.41 o                         
  -6   4   8          0.75         11.51         3.49 o                         
  -4   4   8        293.45        321.95         5.97 o                         
  -2   4   8       1832.86       1549.75        76.37 o                         
   0   4   8       4310.12       4320.95        11.68 o                         
   2   4   8        179.54        143.62         7.94 o                         
   4   4   8       1995.55       1848.81        19.31 o                         
   6   4   8          3.06         14.09         3.01 o                         
   8   4   8         96.75        109.85         2.84 o                         
  10   4   8         59.34         80.82         6.97 o                         
 -11   5   8         54.57         71.90         5.92 o                         
  -9   5   8        275.41        271.05         7.84 o                         
  -7   5   8        335.47        293.44         4.01 o                         
  -5   5   8         30.54         20.16         2.27 o                         
  -3   5   8        188.20        161.18         3.10 o                         
  -1   5   8          6.83         11.79         2.33 o                         
   1   5   8        126.99        146.79        10.23 o                         
   3   5   8        882.13        934.09         6.05 o                         
   5   5   8        412.13        480.71         5.52 o                         
   7   5   8       1053.01        977.23         7.84 o                         
   9   5   8        221.73        220.07         5.19 o                         
  11   5   8         28.14         41.99         4.08 o                         
 -10   6   8          8.91         13.98         3.33 o                         
  -8   6   8        371.66        332.49         6.69 o                         
  -6   6   8        261.19        228.95         5.66 o                         
  -4   6   8        186.62        165.26         3.16 o                         
  -2   6   8        703.87        684.16        11.71 o                         
   0   6   8       2202.10       2192.83         9.39 o                         
   2   6   8       1805.97       1761.43        15.61 o                         
   4   6   8        793.47        737.08         6.28 o                         
   6   6   8         58.50         45.69         5.97 o                         
   8   6   8          7.58          2.92         4.62 o                         
  10   6   8        424.27        447.99         9.16 o                         
 -11   7   8         12.22         18.10         2.61 o                         
  -9   7   8        110.74        112.72         5.89 o                         
  -7   7   8         29.34         29.92         2.56 o                         
  -5   7   8        518.42        528.99        13.50 o                         
  -3   7   8       2995.13       3074.64        25.51 o                         
  -1   7   8        102.25        113.33         2.96 o                         
   1   7   8        805.20        799.48         9.55 o                         
   3   7   8        225.93        238.11         3.70 o                         
   5   7   8       2376.54       2220.27        34.81 o                         
   7   7   8         16.77         16.89         2.99 o                         
   9   7   8          8.51         11.69         3.31 o                         
 -10   8   8         22.81         15.33         6.40 o                         
  -8   8   8        155.47        157.19         8.06 o                         
  -6   8   8       1648.41       1586.90        16.52 o                         
  -4   8   8          8.97          9.04         4.44 o                         
  -2   8   8       1255.73       1233.07        39.08 o                         
   0   8   8        170.94        147.29         3.42 o                         
   2   8   8        784.41        647.64         9.23 o                         
   4   8   8        139.16        150.61         3.11 o                         
   6   8   8       1264.28       1189.15        10.08 o                         
   8   8   8       1029.54       1070.58         8.33 o                         
  10   8   8        253.26        217.81         8.00 o                         
  -9   9   8          7.97         19.78         7.09 o                         
  -7   9   8        100.18         92.04         9.23 o                         
  -5   9   8        518.50        536.77        17.23 o                         
  -3   9   8        344.56        376.27         3.86 o                         
  -1   9   8         55.22         57.31         2.57 o                         
   1   9   8        170.00        209.53         3.94 o                         
   3   9   8        856.11        789.67        12.48 o                         
   5   9   8         32.33         44.00         2.43 o                         
   7   9   8         20.55         18.09         5.17 o                         
   9   9   8        468.36        513.72        10.85 o                         
  -8  10   8         59.53         68.16        21.86 o                         
  -6  10   8        364.01        351.26        14.03 o                         
  -4  10   8         63.07         57.39         2.95 o                         
  -2  10   8        406.41        381.68         5.35 o                         
   0  10   8        158.34        127.66         3.69 o                         
   2  10   8        150.32        157.62         4.99 o                         
   4  10   8       1590.01       1618.08        32.87 o                         
   6  10   8        865.42        893.42        26.28 o                         
   8  10   8        131.85        185.73        32.49 o                         
  -7  11   8         15.10         29.28         6.80 o                         
  -5  11   8         13.13          9.19         9.38 o                         
  -3  11   8        277.20        318.23        12.56 o                         
  -1  11   8         50.52         50.54         4.86 o                         
   1  11   8          4.57          4.35         3.41 o                         
   3  11   8         49.86         58.21         4.88 o                         
   5  11   8         17.58          5.97         9.07 o                         
   7  11   8        143.26        171.65         6.90 o                         
  -8  12   8         58.46        225.77       115.99 o                         
  -6  12   8          0.00          0.92        11.48 o                         
  -4  12   8        381.21        376.48         6.24 o                         
  -2  12   8          1.31          6.19         3.26 o                         
   0  12   8          7.77         11.94         3.67 o                         
   2  12   8        170.52        178.92         3.73 o                         
   4  12   8          0.05          1.35         1.23 o                         
   6  12   8         63.18         80.86        12.79 o                         
  -7  13   8        115.04        118.71         8.76 o                         
  -5  13   8          4.36         -2.61         4.71 o                         
  -3  13   8        100.26        113.82        14.42 o                         
  -1  13   8         58.54         66.87         3.88 o                         
   1  13   8          2.49          5.76         3.73 o                         
   3  13   8        359.37        366.19         3.39 o                         
   5  13   8          0.78         -0.20         5.74 o                         
  -4  14   8          2.28         -2.48         6.98 o                         
  -2  14   8         27.40         33.43         8.68 o                         
   0  14   8         38.27         45.19         5.97 o                         
   2  14   8         25.07         30.86         3.12 o                         
   4  14   8        144.67        155.27         7.76 o                         
  -3  15   8        227.00        229.50        10.54 o                         
  -1  15   8        284.93        296.75         7.60 o                         
   1  15   8        393.28        449.98         9.92 o                         
 -11   1   9         89.14         84.72        19.46 o                         
  -9   1   9         30.34         37.76         4.24 o                         
  -7   1   9         61.43         63.53         6.44 o                         
  -5   1   9        712.52        834.90        44.12 o                         
  -3   1   9       2339.98       2567.80        14.42 o                         
  -1   1   9        179.25        211.67         4.03 o                         
   1   1   9       8782.81       9476.81        17.43 o                         
   3   1   9       1197.39       1270.01        19.54 o                         
   5   1   9          0.07          4.57         2.40 o                         
   7   1   9       1643.71       1637.75         8.35 o                         
   9   1   9        183.73        185.70         4.06 o                         
  11   1   9         25.03         23.03         4.52 o                         
 -12   2   9          1.09          2.81         4.63 o                         
 -10   2   9         16.07         14.09         4.61 o                         
  -8   2   9       4082.99       3977.11        16.11 o                         
  -6   2   9        104.88        129.37        20.70 o                         
  -4   2   9       5504.57       5541.13       107.15 o                         
  -2   2   9       1584.76       1795.77        41.71 o                         
   0   2   9       2740.25       2812.86        42.80 o                         
   2   2   9       3076.08       3476.91        26.55 o                         
   4   2   9       1327.06       1426.96        14.62 o                         
   6   2   9       1017.02        966.10        17.03 o                         
   8   2   9        264.86        284.72         9.15 o                         
  10   2   9         31.48         46.04         5.63 o                         
 -11   3   9          0.01         12.24         4.31 o                         
  -9   3   9       1923.86       1895.92        47.68 o                         
  -7   3   9          5.20         -3.01         3.01 o                         
  -5   3   9        234.24        202.59         3.84 o                         
  -3   3   9       2544.31       2923.83        16.28 o                         
  -1   3   9        396.67        425.05         5.89 o                         
   1   3   9       1403.56       1443.10         9.57 o                         
   3   3   9        117.46        126.43         3.34 o                         
   5   3   9        125.57        117.59         3.35 o                         
   7   3   9        156.63        146.39         4.23 o                         
   9   3   9        167.14        162.16         6.67 o                         
  11   3   9         12.86         37.66         4.57 o                         
 -12   4   9         69.36         54.59         5.78 o                         
 -10   4   9        204.39        172.84         9.38 o                         
  -8   4   9        125.21        139.98         4.73 o                         
  -6   4   9        690.19        668.47        12.48 o                         
  -4   4   9       1066.93       1095.78        22.56 o                         
  -2   4   9         45.56         26.51         3.33 o                         
   0   4   9       1603.66       1565.55        40.24 o                         
   2   4   9        165.56        153.50         3.22 o                         
   4   4   9        854.16        896.57        22.65 o                         
   6   4   9         37.35         41.78         2.45 o                         
   8   4   9          3.28         -2.15         2.87 o                         
  10   4   9        266.92        314.32         8.61 o                         
 -11   5   9       1507.46       1456.71        22.25 o                         
  -9   5   9         65.13         78.77         4.96 o                         
  -7   5   9        213.44        174.88         4.12 o                         
  -5   5   9         42.70         48.63         2.65 o                         
  -3   5   9       1131.90       1039.73         8.22 o                         
  -1   5   9       5039.73       5309.89        39.69 o                         
   1   5   9         13.12         21.05        11.48 o                         
   3   5   9         34.14         26.29         3.18 o                         
   5   5   9        230.56        216.62         4.09 o                         
   7   5   9        268.55        293.85         6.51 o                         
   9   5   9          2.13          4.21         2.82 o                         
  11   5   9         14.61          6.09         4.44 o                         
 -10   6   9        109.61        119.61         4.41 o                         
  -8   6   9         21.92         28.81         3.13 o                         
  -6   6   9         22.14         13.01         3.42 o                         
  -4   6   9        128.13        138.70         7.65 o                         
  -2   6   9        376.39        390.43        19.85 o                         
   0   6   9         14.34         14.49         2.73 o                         
   2   6   9        276.59        276.95         6.36 o                         
   4   6   9          0.00          0.54         4.65 o                         
   6   6   9         41.40         29.01         2.90 o                         
   8   6   9        148.35        111.56         5.92 o                         
  10   6   9          1.89          6.44         3.77 o                         
 -11   7   9          5.14         14.41         2.61 o                         
  -9   7   9          6.89         11.16         2.72 o                         
  -7   7   9        409.91        384.49         5.94 o                         
  -5   7   9       1020.52        995.80         5.10 o                         
  -3   7   9       1903.92       1670.68        39.16 o                         
  -1   7   9       1854.94       1836.31        10.54 o                         
   1   7   9       1414.17       1304.09         7.85 o                         
   3   7   9         16.83         20.32         1.77 o                         
   5   7   9         61.74         73.08         4.50 o                         
   7   7   9        218.12        241.46         4.51 o                         
   9   7   9        282.79        251.58         8.70 o                         
 -10   8   9         96.21        106.01         2.94 o                         
  -8   8   9         39.80         36.27         1.67 o                         
  -6   8   9        216.55        203.78         4.03 o                         
  -4   8   9       1852.11       1757.18         9.48 o                         
  -2   8   9         23.91         15.04         7.44 o                         
   0   8   9        648.39        604.78        19.93 o                         
   2   8   9        321.60        301.59         5.20 o                         
   4   8   9          3.19          7.31         2.29 o                         
   6   8   9        783.62        783.07         6.46 o                         
   8   8   9         51.65         45.07         2.87 o                         
  10   8   9         20.67         18.50         3.37 o                         
  -9   9   9         34.51         24.64        10.08 o                         
  -7   9   9          1.20          2.27         6.19 o                         
  -5   9   9          0.73          1.27         1.59 o                         
  -3   9   9       3441.85       3366.91        12.42 o                         
  -1   9   9        274.24        259.47         4.32 o                         
   1   9   9        203.25        200.48         4.11 o                         
   3   9   9       1256.10       1188.91        11.04 o                         
   5   9   9        142.71        134.71         3.78 o                         
   7   9   9         59.16         84.08         2.67 o                         
   9   9   9        197.10        231.05         8.41 o                         
  -8  10   9        117.19        117.51        10.62 o                         
  -6  10   9          9.47         -3.53         7.75 o                         
  -4  10   9         30.71         25.75         2.48 o                         
  -2  10   9         49.95         44.74         3.33 o                         
   0  10   9        342.48        309.68         6.82 o                         
   2  10   9        976.53        897.66        22.87 o                         
   4  10   9        145.66        123.61         2.46 o                         
   6  10   9        171.11        171.04         2.21 o                         
   8  10   9         38.86         48.83         8.14 o                         
  -7  11   9         29.32         36.05         6.21 o                         
  -5  11   9        488.58        464.50         9.23 o                         
  -3  11   9        489.01        471.61        41.87 o                         
  -1  11   9         68.62         50.91         3.97 o                         
   1  11   9         85.99         97.36         3.23 o                         
   3  11   9         84.43         78.42         3.26 o                         
   5  11   9        263.02        269.45         2.13 o                         
   7  11   9         27.41         22.29         9.77 o                         
  -6  12   9         84.01         93.04         9.46 o                         
  -4  12   9        190.28        211.58         4.42 o                         
  -2  12   9         57.25         37.76         5.74 o                         
   0  12   9         53.20         60.62         4.27 o                         
   2  12   9         53.08         56.72         4.47 o                         
   4  12   9         25.52         15.38         1.56 o                         
   6  12   9        121.01        117.06         8.22 o                         
  -5  13   9        535.92        588.18        13.03 o                         
  -3  13   9        106.39        120.38         3.63 o                         
  -1  13   9        146.88        132.65         7.75 o                         
   1  13   9          1.41          2.56         3.61 o                         
   3  13   9          6.69          5.59         2.06 o                         
   5  13   9        269.79        274.27         7.75 o                         
  -4  14   9         32.88         22.33         7.44 o                         
  -2  14   9        259.25        304.58        17.45 o                         
   0  14   9        133.59        161.55         4.39 o                         
   2  14   9         59.65         77.62         4.34 o                         
   4  14   9         63.44         66.17         7.20 o                         
  -1  15   9         53.57         54.06        11.32 o                         
   1  15   9         27.87         29.33         5.47 o                         
 -12   0  10         11.59         -3.26         8.53 o                         
 -10   0  10       1188.53       1231.25        15.04 o                         
  -8   0  10        407.20        388.76         9.30 o                         
  -6   0  10          4.58          0.31         4.65 o                         
  -4   0  10       1828.58       2107.24        13.65 o                         
   0   0  10       2053.08       2034.82        11.94 o                         
   2   0  10         36.14         32.07         7.21 o                         
   4   0  10        451.89        455.23        11.71 o                         
   6   0  10       3437.67       3559.02       209.03 o                         
   8   0  10        147.65         99.89         6.90 o                         
  10   0  10          0.22          5.84         5.81 o                         
 -11   1  10        565.46        516.75        14.03 o                         
  -9   1  10         51.54         51.05        10.62 o                         
  -7   1  10        820.98        857.78         8.00 o                         
  -5   1  10          0.25         -2.81         3.09 o                         
  -3   1  10       2586.29       2635.41        14.89 o                         
  -1   1  10       1972.05       2106.77        12.56 o                         
   1   1  10       3323.20       3361.00         9.07 o                         
   3   1  10          4.08          6.02         1.89 o                         
   5   1  10       3131.33       3031.22        31.85 o                         
   7   1  10        259.30        259.10         4.40 o                         
   9   1  10        830.81        833.43        12.41 o                         
  11   1  10         14.54          1.62         4.40 o                         
 -12   2  10        111.14        110.86        20.86 o                         
 -10   2  10         38.15         35.70         5.48 o                         
  -8   2  10         43.63         48.92         7.44 o                         
  -6   2  10        543.29        566.37         6.18 o                         
  -4   2  10         91.73        138.97         6.20 o                         
  -2   2  10         13.93          3.26         3.57 o                         
   0   2  10       3794.91       3719.65        16.44 o                         
   2   2  10          1.50         -0.21         2.38 o                         
   4   2  10        557.08        631.85         4.69 o                         
   6   2  10        212.61        163.15         3.51 o                         
   8   2  10         73.36         42.40         3.10 o                         
  10   2  10        192.68        216.38         5.94 o                         
 -11   3  10        306.58        269.48         6.59 o                         
  -9   3  10        290.39        263.35         5.87 o                         
  -7   3  10          0.82          7.88        16.51 o                         
  -5   3  10          9.79         25.96         7.68 o                         
  -3   3  10       1107.49       1029.91        11.24 o                         
  -1   3  10       4773.72       4978.35        18.92 o                         
   1   3  10        292.34        476.52         5.52 o                         
   3   3  10         85.98         76.11         2.72 o                         
   5   3  10         38.79         31.75         2.25 o                         
   7   3  10         61.00         74.64         2.85 o                         
   9   3  10        110.42         92.32         5.97 o                         
  11   3  10         45.15         38.46         5.87 o                         
 -10   4  10        110.14        101.75        10.62 o                         
  -8   4  10        700.38        742.02        10.00 o                         
  -6   4  10        592.95        576.33        29.15 o                         
  -4   4  10        470.97        414.10        25.51 o                         
  -2   4  10        811.02        961.14        17.37 o                         
   0   4  10         40.34         47.02         2.64 o                         
   2   4  10        396.08        404.74         3.73 o                         
   4   4  10        318.90        247.94         5.66 o                         
   6   4  10       1280.38       1192.95        12.02 o                         
   8   4  10        887.74        800.05        16.51 o                         
  10   4  10         53.46         44.88         4.13 o                         
 -11   5  10        130.01        134.94         5.45 o                         
  -9   5  10        279.45        287.59         6.90 o                         
  -7   5  10        257.59        223.98         4.07 o                         
  -5   5  10          2.55          4.56         2.61 o                         
  -3   5  10        885.58        858.70         7.06 o                         
  -1   5  10        411.35        417.43        16.51 o                         
   1   5  10         22.24         29.59         2.72 o                         
   3   5  10        501.18        531.04         6.47 o                         
   5   5  10        323.97        284.60         6.60 o                         
   7   5  10          4.68          6.27         3.32 o                         
   9   5  10          3.42         11.09         3.34 o                         
  11   5  10        190.97        178.43         6.95 o                         
 -10   6  10         58.69         63.39         4.30 o                         
  -8   6  10         57.48         46.51         5.81 o                         
  -6   6  10        103.87         85.24         2.49 o                         
  -4   6  10        160.71        142.61        13.18 o                         
  -2   6  10        979.74        991.68        43.19 o                         
   0   6  10          2.30         -2.03         2.03 o                         
   2   6  10       1055.63       1064.65        18.08 o                         
   4   6  10        269.12        257.91         7.83 o                         
   6   6  10        459.48        430.87         6.96 o                         
   8   6  10        177.35        212.98         5.25 o                         
  10   6  10          0.88          0.47         3.66 o                         
 -11   7  10         18.55         15.66         3.63 o                         
  -9   7  10         15.26         19.64         2.17 o                         
  -7   7  10          0.87          5.87         2.38 o                         
  -5   7  10       1641.52       1533.12        11.86 o                         
  -3   7  10         55.44         40.37         4.57 o                         
  -1   7  10        421.77        412.05         4.14 o                         
   1   7  10        583.05        552.74         5.55 o                         
   3   7  10        851.34        802.99         5.70 o                         
   5   7  10        147.52        137.19         3.29 o                         
   7   7  10          3.10          5.18         2.55 o                         
   9   7  10        415.00        449.59        12.02 o                         
 -10   8  10        349.84        409.88         8.44 o                         
  -8   8  10        594.15        588.89        24.66 o                         
  -6   8  10        434.15        440.84         3.94 o                         
  -4   8  10        234.16        218.83        10.93 o                         
  -2   8  10        259.37        224.89         3.83 o                         
   0   8  10        691.93        580.34        11.79 o                         
   2   8  10         97.42         94.03         2.44 o                         
   4   8  10       3217.41       2969.26        10.58 o                         
   6   8  10        796.39        741.20         9.63 o                         
   8   8  10        199.07        200.17         4.13 o                         
  -9   9  10        187.38        192.40         8.08 o                         
  -7   9  10        906.16        895.01        25.57 o                         
  -5   9  10          0.00         -1.85         1.85 o                         
  -3   9  10          0.60         -0.77         2.75 o                         
  -1   9  10       1144.98       1185.48         6.65 o                         
   1   9  10        687.61        653.55        11.40 o                         
   3   9  10        329.86        319.80         5.92 o                         
   5   9  10        307.34        278.72         3.27 o                         
   7   9  10        506.25        479.22         4.65 o                         
   9   9  10        100.54        102.90         2.63 o                         
  -8  10  10        428.10        426.05        18.53 o                         
  -6  10  10        549.78        540.07        11.40 o                         
  -4  10  10          0.12         -3.33         3.33 o                         
  -2  10  10        368.20        349.56         5.10 o                         
   0  10  10        484.94        467.23         8.99 o                         
   2  10  10        372.33        391.25         8.45 o                         
   4  10  10       1341.30       1306.87        10.33 o                         
   6  10  10        113.32        107.04         3.03 o                         
   8  10  10          6.02         -0.70         5.75 o                         
  -7  11  10          6.32         15.13         6.91 o                         
  -5  11  10        235.36        242.88         3.57 o                         
  -3  11  10        385.89        384.64        15.20 o                         
  -1  11  10        186.23        193.42         9.33 o                         
   1  11  10        108.17         91.95         9.94 o                         
   3  11  10        125.55        139.33         3.32 o                         
   5  11  10         62.13         60.02         1.91 o                         
   7  11  10          0.51          2.58         6.15 o                         
  -6  12  10        421.87        435.75        12.56 o                         
  -4  12  10          0.72          4.40        11.71 o                         
  -2  12  10        222.79        232.48         4.81 o                         
   0  12  10        181.21        167.21         4.17 o                         
   2  12  10         63.11         52.69         4.47 o                         
   4  12  10         60.28         61.66         2.27 o                         
   6  12  10         60.89         54.92         7.50 o                         
  -5  13  10         20.23         32.10         7.44 o                         
  -3  13  10          3.99          0.98         3.20 o                         
  -1  13  10         49.49         33.86         4.09 o                         
   1  13  10         10.93         -2.06         3.25 o                         
   3  13  10        185.17        201.60         5.74 o                         
   5  13  10        132.49        129.36         7.87 o                         
  -4  14  10        130.97        139.25         8.99 o                         
  -2  14  10        117.39        130.33         4.69 o                         
   0  14  10         34.62         28.79         4.28 o                         
   2  14  10          1.91          2.69         2.48 o                         
   4  14  10        253.06        237.49         8.38 o                         
  -1  15  10        653.46        753.66        12.56 o                         
   1  15  10          3.49          2.58         5.34 o                         
 -11   1  11         37.45         34.12         5.23 o                         
  -9   1  11        177.92        206.91        20.47 o                         
  -7   1  11       1350.45       1391.59        13.96 o                         
  -5   1  11        415.88        333.45        13.18 o                         
  -3   1  11        836.46        815.82         9.46 o                         
  -1   1  11       6909.96       6997.35        23.11 o                         
   1   1  11        226.85        293.47         3.95 o                         
   3   1  11        440.63        438.20         3.63 o                         
   5   1  11       1386.32       1321.16        24.35 o                         
   7   1  11        324.84        287.75         4.81 o                         
   9   1  11         39.98         48.95         4.80 o                         
  11   1  11         66.78         52.66         5.35 o                         
 -12   2  11         39.78         53.42        11.86 o                         
 -10   2  11       1155.74       1171.18        14.19 o                         
  -8   2  11        298.61        311.37        24.50 o                         
  -6   2  11        747.15        777.72         7.62 o                         
  -4   2  11        549.24        474.73        13.96 o                         
  -2   2  11        804.63        767.90         8.06 o                         
   0   2  11       4723.75       4754.12        19.38 o                         
   2   2  11       4269.81       4408.90        31.92 o                         
   4   2  11       2250.16       2135.62        11.99 o                         
   6   2  11        290.32        280.34         3.83 o                         
   8   2  11        179.02        137.18         4.01 o                         
  10   2  11          1.88         10.08         5.36 o                         
 -11   3  11        276.10        243.33        21.09 o                         
  -9   3  11        207.93        232.21         5.73 o                         
  -7   3  11        128.66        176.58         4.92 o                         
  -5   3  11        723.41        786.08        16.13 o                         
  -3   3  11       1135.79       1101.28        42.10 o                         
  -1   3  11       9325.13       9620.97        27.45 o                         
   1   3  11        100.92        145.08         3.53 o                         
   3   3  11        834.62        776.05         6.44 o                         
   5   3  11         79.21         78.65         8.30 o                         
   7   3  11        559.32        584.88         6.01 o                         
   9   3  11        105.87        123.95         5.74 o                         
  11   3  11         10.10          6.12         5.12 o                         
 -10   4  11          5.67         14.76         5.12 o                         
  -8   4  11        491.07        486.19         9.15 o                         
  -6   4  11         51.06         54.42         3.39 o                         
  -4   4  11       1466.94       1452.07         8.38 o                         
  -2   4  11        995.03        953.73        13.65 o                         
   0   4  11        469.99        416.49        16.83 o                         
   2   4  11         32.39         42.36         2.53 o                         
   4   4  11       1579.14       1581.19        16.83 o                         
   6   4  11          7.71          4.07         2.33 o                         
   8   4  11        193.52        164.44         4.52 o                         
  10   4  11         21.53         22.40         4.34 o                         
 -11   5  11         47.33         43.59        12.10 o                         
  -9   5  11        156.53        107.85         4.66 o                         
  -7   5  11        468.50        474.53         9.85 o                         
  -5   5  11        350.89        438.59         5.28 o                         
  -3   5  11       2639.70       2689.60        74.28 o                         
  -1   5  11        172.58        206.28         3.61 o                         
   1   5  11       2248.37       2254.74        42.64 o                         
   3   5  11        719.96        761.40        12.10 o                         
   5   5  11         98.06         87.26         6.13 o                         
   7   5  11          0.22         -3.22         4.81 o                         
   9   5  11         34.95         31.86         3.90 o                         
 -10   6  11         90.46         85.74         4.14 o                         
  -8   6  11        613.77        626.22        14.19 o                         
  -6   6  11          2.93          6.86         2.25 o                         
  -4   6  11        100.37         92.91         2.89 o                         
  -2   6  11         43.40         55.99         2.68 o                         
   0   6  11       1172.05       1082.96         8.72 o                         
   2   6  11          0.77          0.24         2.91 o                         
   4   6  11        305.91        288.68        14.27 o                         
   6   6  11       1082.80        954.69         7.99 o                         
   8   6  11         44.00         25.99         4.34 o                         
  10   6  11         74.22         89.58         8.38 o                         
  -9   7  11        622.31        620.56        14.58 o                         
  -7   7  11          4.68          6.13         2.21 o                         
  -5   7  11       2397.27       2227.04         9.10 o                         
  -3   7  11        111.31        124.50        19.23 o                         
  -1   7  11         27.93         23.11         2.64 o                         
   1   7  11       1640.90       1521.30        20.37 o                         
   3   7  11        308.93        267.36         6.82 o                         
   5   7  11        514.30        475.98         5.82 o                         
   7   7  11         26.67         29.93         4.17 o                         
   9   7  11         87.45        111.94         4.74 o                         
 -10   8  11          3.75          5.26         2.09 o                         
  -8   8  11        268.82        284.84         3.42 o                         
  -6   8  11       1080.78       1096.09         7.75 o                         
  -4   8  11          0.55          3.25         2.94 o                         
  -2   8  11        244.24        225.35        10.00 o                         
   0   8  11        175.14        155.94         3.37 o                         
   2   8  11        502.19        465.38         5.65 o                         
   4   8  11       2004.57       1941.91        10.50 o                         
   6   8  11         35.63         37.60         3.55 o                         
   8   8  11         21.09         15.86         3.68 o                         
  -9   9  11          3.89         -5.75         5.75 o                         
  -7   9  11        150.67        148.70         3.31 o                         
  -5   9  11         82.68         84.08         3.16 o                         
  -3   9  11         99.66        108.25        19.69 o                         
  -1   9  11        243.01        243.63         4.73 o                         
   1   9  11         16.45         18.58         3.01 o                         
   3   9  11       1834.18       1777.73        18.72 o                         
   5   9  11        113.24        124.07         4.64 o                         
   7   9  11         74.83         71.70         9.63 o                         
   9   9  11          9.96          8.22         2.12 o                         
  -8  10  11        204.74        218.66        12.17 o                         
  -6  10  11        185.33        204.04         2.79 o                         
  -4  10  11        126.35        145.45        13.96 o                         
  -2  10  11         20.23         21.52         3.57 o                         
   0  10  11         55.29         48.45         3.50 o                         
   2  10  11        305.61        281.53         4.44 o                         
   4  10  11          0.18          0.88         2.99 o                         
   6  10  11         15.27         15.02         2.13 o                         
   8  10  11         55.58         59.89        11.63 o                         
  -7  11  11          1.70         -7.13         7.91 o                         
  -5  11  11        415.19        433.40         6.59 o                         
  -3  11  11        309.12        309.54        30.55 o                         
  -1  11  11        182.75        189.74         4.43 o                         
   1  11  11         64.86         75.73         3.34 o                         
   3  11  11        389.20        394.95         7.68 o                         
   5  11  11          6.16          7.38         2.07 o                         
   7  11  11        241.14        255.41         9.15 o                         
  -6  12  11         89.50         81.41         9.30 o                         
  -4  12  11        400.42        453.13        11.94 o                         
  -2  12  11        146.62        176.02         5.03 o                         
   0  12  11         12.47         10.18         2.81 o                         
   2  12  11        115.77        102.99         5.43 o                         
   4  12  11         72.02         61.90         2.61 o                         
   6  12  11         36.25         39.16         6.71 o                         
  -5  13  11        185.89        191.82         9.77 o                         
  -3  13  11         19.46         18.88         5.12 o                         
  -1  13  11         46.22         32.97         3.31 o                         
   1  13  11          5.28          0.20         4.09 o                         
   3  13  11        214.55        235.33         4.50 o                         
   5  13  11         20.77         34.17        13.34 o                         
  -4  14  11          0.00          3.88         1.54 o                         
  -2  14  11          4.76          8.80         7.21 o                         
   0  14  11        277.63        279.81         6.82 o                         
   2  14  11        231.87        235.11         5.28 o                         
 -12   0  12         95.88        110.87         8.68 o                         
 -10   0  12        232.35        244.54         9.77 o                         
  -8   0  12        277.42        279.59         8.99 o                         
  -6   0  12          9.10         12.87         4.19 o                         
  -4   0  12       5805.21       5346.49        23.42 o                         
   0   0  12         34.05         14.11         2.95 o                         
   2   0  12       4040.54       3921.49        16.28 o                         
   4   0  12        121.66        109.94        14.11 o                         
   6   0  12       2719.41       2549.48        12.99 o                         
   8   0  12       1096.59        992.90        48.46 o                         
  10   0  12        227.44        222.08        20.16 o                         
 -11   1  12         66.30         72.03         8.45 o                         
  -9   1  12        305.37        339.13         7.91 o                         
  -7   1  12        161.51        144.31        16.98 o                         
  -5   1  12        142.96        166.67         4.00 o                         
  -3   1  12        530.15        495.14         7.60 o                         
  -1   1  12       3417.51       3645.84        17.52 o                         
   1   1  12         75.88        102.15         3.01 o                         
   3   1  12        721.82        700.41        13.59 o                         
   5   1  12        557.29        565.50         5.66 o                         
   7   1  12        268.04        240.60        10.70 o                         
   9   1  12        600.15        667.78        13.55 o                         
  11   1  12         32.31         50.72         5.10 o                         
 -10   2  12        247.22        273.44         7.62 o                         
  -8   2  12        295.79        281.34        20.62 o                         
  -6   2  12       2267.45       2282.76        36.36 o                         
  -4   2  12        419.04        340.07         7.13 o                         
  -2   2  12         13.30         23.42         3.26 o                         
   0   2  12       1302.55       1398.78         8.05 o                         
   2   2  12          0.77         -1.62         1.97 o                         
   4   2  12         16.43         14.23         3.26 o                         
   6   2  12        147.19        128.41         3.58 o                         
   8   2  12          5.91          6.72         3.42 o                         
  10   2  12          9.99          5.41         5.55 o                         
 -11   3  12          0.19         13.82         5.17 o                         
  -9   3  12        135.70        158.22        10.23 o                         
  -7   3  12        446.88        493.94        13.49 o                         
  -5   3  12         23.05         29.28         8.53 o                         
  -3   3  12          1.07          3.67         3.33 o                         
   1   3  12       2515.51       2415.25        21.01 o                         
   3   3  12        841.26        911.89         7.34 o                         
   5   3  12         26.30         12.88         2.62 o                         
   7   3  12        267.56        252.61         5.89 o                         
   9   3  12         74.74         84.78         6.04 o                         
 -10   4  12         99.76         95.39        16.05 o                         
  -8   4  12         25.27         36.24         4.73 o                         
  -6   4  12         23.23         15.04         3.72 o                         
  -4   4  12        100.55        133.27        13.10 o                         
  -2   4  12        134.96        116.39         5.19 o                         
   0   4  12       1188.92       1139.36         7.67 o                         
   2   4  12        152.13        131.86         3.66 o                         
   4   4  12         23.64         25.75         3.65 o                         
   6   4  12        139.98        115.07         9.17 o                         
   8   4  12          4.39          0.92         3.28 o                         
  10   4  12        117.08        104.66        13.92 o                         
 -11   5  12         20.10         22.38         5.09 o                         
  -9   5  12         12.75         11.55         5.74 o                         
  -7   5  12         32.88         25.51         6.67 o                         
  -5   5  12         16.30         13.60         2.51 o                         
  -3   5  12         17.78         22.34         2.73 o                         
  -1   5  12         81.35         87.85         6.20 o                         
   1   5  12        432.60        405.52         5.36 o                         
   3   5  12          1.05         11.12         2.84 o                         
   5   5  12       1139.72       1063.98         8.67 o                         
   7   5  12          0.70         13.72         3.71 o                         
   9   5  12        560.39        566.39        10.30 o                         
 -10   6  12          0.91         -1.89         4.39 o                         
  -8   6  12          1.61          8.28         3.50 o                         
  -6   6  12        413.95        418.28        20.86 o                         
  -4   6  12        333.32        353.84         9.23 o                         
  -2   6  12        609.28        611.67         9.69 o                         
   0   6  12        345.35        348.76         4.08 o                         
   2   6  12        129.50        128.91         4.17 o                         
   4   6  12       2827.18       2862.19        25.59 o                         
   6   6  12        461.22        461.18         6.29 o                         
   8   6  12        310.89        323.15         6.48 o                         
  10   6  12          0.08         -3.57         4.76 o                         
  -9   7  12         19.19         28.41         3.97 o                         
  -7   7  12        298.06        287.93         6.36 o                         
  -5   7  12       1214.03       1124.80        13.26 o                         
  -3   7  12        696.94        643.61        19.62 o                         
  -1   7  12        384.86        360.01         9.55 o                         
   1   7  12          3.53          5.70         3.38 o                         
   3   7  12        170.14        172.99         6.44 o                         
   5   7  12         56.74         53.69         5.56 o                         
   7   7  12        211.46        229.59         5.47 o                         
   9   7  12          0.25          0.85         6.38 o                         
 -10   8  12        254.33        264.56        14.19 o                         
  -8   8  12        295.24        310.65         3.90 o                         
  -6   8  12          9.26         18.29         2.51 o                         
  -4   8  12         22.60         40.67         4.34 o                         
  -2   8  12          4.96          4.52         4.03 o                         
   0   8  12        382.05        356.53         9.07 o                         
   2   8  12       1290.24       1155.39        32.18 o                         
   4   8  12        212.60        212.56        13.26 o                         
   6   8  12        118.60        125.55         4.04 o                         
   8   8  12         19.17         26.89         3.97 o                         
  -9   9  12        225.21        242.90         3.74 o                         
  -7   9  12          1.82          7.00         2.18 o                         
  -5   9  12        160.68        144.35         6.76 o                         
  -3   9  12         83.79         87.67         4.04 o                         
  -1   9  12        408.35        416.99        13.65 o                         
   1   9  12       1671.29       1589.60        24.11 o                         
   3   9  12         13.16         11.06         4.42 o                         
   5   9  12        182.67        165.12         6.41 o                         
   7   9  12          0.28         -2.48         2.48 o                         
  -8  10  12        177.30        184.69        12.72 o                         
  -6  10  12         21.86         28.13         2.36 o                         
  -4  10  12        353.66        364.65         6.20 o                         
  -2  10  12         26.99         12.62        10.08 o                         
   0  10  12         30.22         34.09         3.94 o                         
   2  10  12        580.28        589.87         5.46 o                         
   4  10  12          3.89         -0.54         4.81 o                         
   6  10  12         32.43         31.95         2.55 o                         
   8  10  12         22.26         28.19         1.93 o                         
  -7  11  12        206.73        137.39         9.92 o                         
  -5  11  12         89.04         93.36         2.89 o                         
  -3  11  12         16.67         27.47        12.25 o                         
  -1  11  12         34.08         30.54         3.08 o                         
   1  11  12       1139.93       1119.44        18.31 o                         
   3  11  12        483.27        481.35        12.17 o                         
   5  11  12        444.29        464.27         4.08 o                         
   7  11  12         40.90         55.70         6.98 o                         
  -6  12  12         59.12         59.86        11.48 o                         
  -4  12  12         14.12         23.52        10.54 o                         
  -2  12  12         90.59        105.66        20.16 o                         
   0  12  12         26.10         36.67         4.44 o                         
   2  12  12        105.14        125.50        14.27 o                         
   4  12  12          3.10          5.46         2.58 o                         
   6  12  12          0.66          1.89         6.62 o                         
  -5  13  12         23.80         19.23        10.39 o                         
  -3  13  12         53.01         72.79        20.78 o                         
  -1  13  12          2.41          7.60         4.42 o                         
   1  13  12        186.27        194.11         5.65 o                         
   3  13  12         15.29         23.61         2.73 o                         
  -2  14  12          2.04          3.83         4.81 o                         
   0  14  12         61.51         67.88         5.48 o                         
   2  14  12          3.04          5.15         3.67 o                         
 -11   1  13         50.45         49.65         5.26 o                         
  -9   1  13         32.87         37.17        15.35 o                         
  -7   1  13          4.04          0.85         6.20 o                         
  -5   1  13        393.10        375.03         6.07 o                         
  -1   1  13       1676.63       1516.42        12.25 o                         
   1   1  13        119.99        157.81         3.82 o                         
   3   1  13       1214.76       1333.85        23.18 o                         
   5   1  13        828.18        796.18         8.05 o                         
   7   1  13          6.80         18.04         3.06 o                         
   9   1  13        104.65        105.80         4.94 o                         
 -10   2  13        104.20        101.08         6.07 o                         
  -8   2  13        161.53        131.17        11.55 o                         
  -6   2  13        481.71        473.65         6.98 o                         
  -4   2  13         28.19          7.91         5.43 o                         
  -2   2  13         17.59         20.62         4.65 o                         
   0   2  13       5778.44       5774.42        39.54 o                         
   2   2  13          3.68         -3.38         3.38 o                         
   4   2  13        779.63        698.44        13.05 o                         
   6   2  13        400.67        401.84         4.84 o                         
   8   2  13         45.85         39.32         3.25 o                         
  10   2  13        134.16        161.77         5.80 o                         
 -11   3  13         44.84         53.81        11.17 o                         
  -9   3  13        521.30        559.51        19.54 o                         
  -7   3  13        518.68        523.28         7.37 o                         
  -5   3  13        203.02        216.13         4.43 o                         
  -3   3  13        313.33        291.70        13.10 o                         
  -1   3  13        889.52       1066.26        10.39 o                         
   1   3  13       1127.34       1138.64        10.70 o                         
   3   3  13        645.30        698.64         9.69 o                         
   5   3  13        235.93        221.78         4.50 o                         
   7   3  13        698.02        836.97        20.86 o                         
   9   3  13        260.74        272.51         7.30 o                         
 -10   4  13        338.42        331.99        28.84 o                         
  -8   4  13         28.90         33.80         4.60 o                         
  -6   4  13       1185.49       1119.64        49.78 o                         
  -4   4  13        372.96        334.64         5.51 o                         
  -2   4  13         74.84         44.11        12.02 o                         
   0   4  13         13.99          9.77         3.41 o                         
   2   4  13       1835.85       1783.19        30.01 o                         
   4   4  13         35.83         58.43         3.95 o                         
   6   4  13        327.18        238.16         7.52 o                         
   8   4  13         98.97         96.68         4.44 o                         
  10   4  13        156.35        158.26        15.43 o                         
 -11   5  13          0.92         -0.35         4.79 o                         
  -9   5  13         61.05         50.94        10.78 o                         
  -7   5  13         89.15        119.59         5.66 o                         
  -5   5  13        443.14        402.80        16.36 o                         
  -3   5  13        508.73        463.34        21.86 o                         
  -1   5  13        507.50        510.18        19.54 o                         
   1   5  13        653.49        690.35         5.33 o                         
   3   5  13         90.62         77.10         3.67 o                         
   5   5  13         99.42         77.21         3.59 o                         
   7   5  13        129.83        117.00         5.66 o                         
   9   5  13          5.59          4.19         4.27 o                         
 -10   6  13         30.86         39.78         6.96 o                         
  -8   6  13         56.63         66.98         4.22 o                         
  -6   6  13        737.70        750.09         7.57 o                         
  -4   6  13       2984.52       2916.79        45.82 o                         
  -2   6  13        567.30        463.85         6.09 o                         
   0   6  13        952.84        996.43         7.83 o                         
   2   6  13         19.69         32.80         3.07 o                         
   4   6  13       1469.72       1315.00        11.17 o                         
   6   6  13         33.39         29.84         3.57 o                         
   8   6  13          5.59         -4.32         4.32 o                         
  -9   7  13          2.88          6.16         3.32 o                         
  -7   7  13        537.01        556.41         6.80 o                         
  -5   7  13        827.68        801.34        12.95 o                         
  -3   7  13        349.79        324.70         8.61 o                         
  -1   7  13       1915.07       1845.72        43.50 o                         
   1   7  13         85.63         61.90         3.47 o                         
   3   7  13         36.82         44.14         4.43 o                         
   5   7  13       1069.12       1072.33        21.48 o                         
   7   7  13          1.14          6.58         4.33 o                         
   9   7  13         95.82         99.01         8.92 o                         
  -8   8  13         21.16         19.35         4.49 o                         
  -6   8  13        582.63        576.39         5.05 o                         
  -4   8  13        620.28        635.31        44.82 o                         
  -2   8  13        121.71        126.97         5.89 o                         
   0   8  13          2.92          4.79         5.19 o                         
   2   8  13        693.04        674.66         4.93 o                         
   4   8  13        323.57        330.76         7.02 o                         
   6   8  13         42.03         51.95         4.50 o                         
   8   8  13         58.52         49.77         4.29 o                         
  -9   9  13          0.17          0.85         2.41 o                         
  -7   9  13        137.37        146.16         4.57 o                         
  -5   9  13        214.90        205.33        22.02 o                         
  -3   9  13        176.74        191.08        13.41 o                         
  -1   9  13          0.10         -1.40         4.73 o                         
   1   9  13       1760.18       1635.94        10.92 o                         
   3   9  13          0.32         12.14         3.75 o                         
   5   9  13        170.81        187.66         4.17 o                         
   7   9  13         24.83         30.10         3.52 o                         
  -8  10  13        475.30        491.06         8.45 o                         
  -6  10  13          0.33         -3.40         3.41 o                         
  -4  10  13         15.27         33.06         3.67 o                         
  -2  10  13         10.38          7.31         3.91 o                         
   0  10  13        408.39        390.62         6.05 o                         
   2  10  13          0.09          4.40         2.23 o                         
   4  10  13          0.00         -2.03         5.12 o                         
   6  10  13         41.04         37.86         2.72 o                         
  -7  11  13         12.81          9.18         1.26 o                         
  -5  11  13        193.71        202.53         4.59 o                         
  -3  11  13         39.64         40.84         4.33 o                         
  -1  11  13          0.11          0.70         3.47 o                         
   1  11  13         78.58         91.12         4.81 o                         
   3  11  13        256.19        247.57         4.12 o                         
   5  11  13        232.97        230.10         3.83 o                         
  -6  12  13        128.25        129.50         5.15 o                         
  -4  12  13       1156.55       1327.58        32.49 o                         
  -2  12  13          6.88         13.81         5.19 o                         
   0  12  13        243.23        277.97         6.24 o                         
   2  12  13         23.62         27.41         4.42 o                         
   4  12  13          1.01          2.30         2.58 o                         
  -5  13  13         10.83         13.69         2.18 o                         
  -3  13  13         60.93         69.04        12.41 o                         
  -1  13  13        209.13        205.53         9.92 o                         
   1  13  13          4.62          5.70         6.90 o                         
   3  13  13        179.81        193.47         4.53 o                         
  -2  14  13        122.91        122.56         5.96 o                         
   0  14  13        115.14        145.32         5.87 o                         
 -10   0  14         71.55         81.26         9.15 o                         
  -8   0  14         16.38         12.87         6.98 o                         
  -6   0  14       3984.12       3920.00        23.73 o                         
  -4   0  14       2701.06       2472.43        17.06 o                         
   0   0  14       1818.90       1897.27        14.11 o                         
   2   0  14        958.47       1052.61        11.79 o                         
   4   0  14       3284.50       3254.63        52.80 o                         
   6   0  14        174.68        187.48         5.92 o                         
   8   0  14        930.56       1052.85        10.86 o                         
  10   0  14        279.49        281.85        17.21 o                         
 -11   1  14         23.06         22.46         8.99 o                         
  -9   1  14       1376.77       1435.35        75.29 o                         
  -7   1  14        129.14        131.94        10.70 o                         
  -5   1  14        256.50        259.09        16.59 o                         
  -1   1  14          0.00         11.57         2.94 o                         
   1   1  14        174.75        154.35        10.54 o                         
   3   1  14       3974.57       3934.09        12.53 o                         
   5   1  14       1113.77       1021.61        12.87 o                         
   7   1  14        205.91        246.11         7.13 o                         
   9   1  14         77.04        104.04         4.35 o                         
 -10   2  14          9.70          6.34         4.35 o                         
  -8   2  14        343.26        364.16         7.19 o                         
  -6   2  14       3729.42       3770.40       120.02 o                         
  -4   2  14       2831.39       2901.35        19.85 o                         
  -2   2  14        163.33        193.22         5.58 o                         
   0   2  14        235.40        202.63         4.70 o                         
   2   2  14       1390.75       1455.46         9.48 o                         
   4   2  14        446.81        393.12         6.67 o                         
   6   2  14        102.76         72.00         3.62 o                         
   8   2  14        244.56        249.13        14.73 o                         
  10   2  14         15.20         19.34         5.73 o                         
 -11   3  14         17.04         16.56         5.13 o                         
  -9   3  14        106.53        122.27         5.75 o                         
  -7   3  14        494.74        469.35         7.75 o                         
  -5   3  14         97.81         77.41        10.85 o                         
  -3   3  14        295.77        254.13         5.06 o                         
  -1   3  14        799.80        778.91         9.46 o                         
   1   3  14        457.08        503.54         7.41 o                         
   3   3  14         87.65        101.43         9.69 o                         
   5   3  14        101.49        108.46         4.88 o                         
   7   3  14         27.09         29.10         3.39 o                         
   9   3  14        179.98        174.95         6.69 o                         
 -10   4  14        105.54         84.30         7.21 o                         
  -8   4  14        388.79        447.82        10.00 o                         
  -6   4  14         53.14         41.19         4.88 o                         
  -4   4  14        102.90         99.51         3.65 o                         
  -2   4  14         15.24         10.47         4.96 o                         
   0   4  14        890.13        843.73        10.85 o                         
   2   4  14        122.17        111.54         8.30 o                         
   4   4  14         61.07         61.88         5.43 o                         
   6   4  14         67.35         82.68         4.92 o                         
   8   4  14          5.94         -5.02         5.02 o                         
  10   4  14          0.01         10.77         5.11 o                         
  -9   5  14         57.26         83.01        17.37 o                         
  -7   5  14         51.55         67.34         4.42 o                         
  -5   5  14         77.73         56.13         8.22 o                         
  -3   5  14         16.54         21.00         3.27 o                         
  -1   5  14         91.91         89.94         7.99 o                         
   1   5  14        214.88        217.88         4.90 o                         
   3   5  14          4.69         -3.39         3.57 o                         
   5   5  14        644.11        661.29         9.23 o                         
   7   5  14         91.24        111.14         4.11 o                         
   9   5  14        323.80        361.46         6.67 o                         
 -10   6  14        113.79        105.63         8.22 o                         
  -8   6  14        192.83        176.37         4.09 o                         
  -6   6  14        247.19        246.01         4.88 o                         
  -4   6  14        328.34        348.80        11.40 o                         
  -2   6  14        113.25        125.33         9.69 o                         
   0   6  14          5.28         -1.37         2.38 o                         
   2   6  14       1510.91       1440.13         8.20 o                         
   4   6  14        735.53        704.22        17.14 o                         
   6   6  14         69.07         66.22         4.71 o                         
   8   6  14        170.82        179.57        10.54 o                         
  -9   7  14         23.81         23.79         3.27 o                         
  -7   7  14        199.66        186.18         5.13 o                         
  -5   7  14          1.19         12.12         3.87 o                         
  -3   7  14        606.31        577.46        25.82 o                         
  -1   7  14          5.44          9.01         3.24 o                         
   1   7  14          2.99          1.48         4.27 o                         
   3   7  14        186.99        175.84         4.39 o                         
   5   7  14         45.86         44.56         4.59 o                         
   7   7  14         30.18         34.16         4.01 o                         
   9   7  14          4.18          4.63         5.05 o                         
  -8   8  14         40.27         40.27         3.29 o                         
  -6   8  14        359.43        356.65         4.72 o                         
  -4   8  14        247.59        256.38         6.98 o                         
  -2   8  14        636.49        566.88        25.74 o                         
   0   8  14        877.20        838.51         7.94 o                         
   2   8  14        586.97        559.44         5.64 o                         
   4   8  14        169.39        167.05         8.22 o                         
   6   8  14        229.80        203.12         6.58 o                         
   8   8  14        799.70        811.35        12.11 o                         
  -9   9  14         19.37         25.14        10.62 o                         
  -7   9  14          0.73          1.81         2.57 o                         
  -5   9  14         92.06        116.69         4.47 o                         
  -3   9  14        239.67        220.02         5.21 o                         
  -1   9  14       1150.94       1119.18         9.21 o                         
   1   9  14        734.73        652.88        11.32 o                         
   3   9  14          0.04         -2.79         2.79 o                         
   5   9  14        120.75        125.67         5.66 o                         
   7   9  14        133.17        147.03         4.87 o                         
  -8  10  14         95.23         94.25         2.90 o                         
  -6  10  14        134.23        136.54         3.95 o                         
  -4  10  14        214.89        190.15        12.56 o                         
  -2  10  14          7.51          4.69         3.78 o                         
   0  10  14         81.35         85.90         3.94 o                         
   2  10  14        303.14        329.90         4.93 o                         
   4  10  14         79.23         79.88         4.81 o                         
   6  10  14         55.44         53.28         4.26 o                         
  -7  11  14         25.28         29.14         2.36 o                         
  -5  11  14         24.48         32.35         6.82 o                         
  -3  11  14         66.59         62.82         4.35 o                         
  -1  11  14        855.09        849.48        20.70 o                         
   1  11  14       1165.45       1200.16        10.02 o                         
   3  11  14         33.96         43.87         3.80 o                         
   5  11  14        124.86        128.06         3.72 o                         
  -6  12  14        401.86        423.38         6.51 o                         
  -4  12  14         71.79         76.84        11.32 o                         
  -2  12  14         31.34         21.36         6.67 o                         
   0  12  14        129.80        125.61         4.66 o                         
   2  12  14         18.21         27.14         4.86 o                         
   4  12  14         95.99         91.97         4.66 o                         
  -3  13  14          2.16          3.84         4.70 o                         
  -1  13  14         40.67         39.91         5.50 o                         
   1  13  14          0.01         -2.19         4.28 o                         
   3  13  14        454.71        465.59         9.20 o                         
   0  14  14          6.41          0.31         7.13 o                         
 -11   1  15        216.00        231.34        34.19 o                         
  -9   1  15         66.12         86.23        14.96 o                         
  -7   1  15        119.02        117.31         5.64 o                         
  -5   1  15         97.41         72.98         3.61 o                         
  -1   1  15          2.68          1.63         5.27 o                         
   1   1  15        560.19        594.14        10.78 o                         
   3   1  15        120.56        105.51         4.51 o                         
   5   1  15        101.66        113.06         3.73 o                         
   7   1  15        244.41        250.76         4.97 o                         
   9   1  15         29.63         32.80         4.60 o                         
 -10   2  15         25.25         22.18         5.82 o                         
  -8   2  15          0.21          1.80         7.29 o                         
  -6   2  15        490.42        481.16         7.64 o                         
  -4   2  15       2043.34       1898.21        16.90 o                         
  -2   2  15       1397.19       1515.34        13.34 o                         
   0   2  15       2754.37       2786.31        43.96 o                         
   2   2  15         21.37         37.96         3.65 o                         
   4   2  15         54.55         56.25         3.78 o                         
   6   2  15        215.42        233.71         4.52 o                         
   8   2  15        199.21        200.41         5.47 o                         
  10   2  15         46.09         41.92         5.97 o                         
 -11   3  15        125.14        141.72         6.37 o                         
  -9   3  15        337.45        372.16         9.38 o                         
  -7   3  15        321.17        349.28        13.65 o                         
  -5   3  15        486.70        473.73         7.75 o                         
  -3   3  15       1232.00       1200.82        58.62 o                         
  -1   3  15       1280.16       1297.31        12.41 o                         
   1   3  15        718.31        705.37        25.43 o                         
   3   3  15       1347.33       1310.44        26.92 o                         
   5   3  15        864.90        773.72         8.31 o                         
   7   3  15         72.59         72.72         5.40 o                         
   9   3  15        350.78        425.51         9.07 o                         
 -10   4  15          1.35          4.57         6.75 o                         
  -8   4  15        274.44        253.29         6.05 o                         
  -6   4  15       1198.36       1192.81         9.71 o                         
  -4   4  15        836.20        836.88        21.63 o                         
  -2   4  15         45.61         50.66         4.00 o                         
   0   4  15         61.85         53.81         5.74 o                         
   2   4  15        821.99        770.60         6.53 o                         
   4   4  15        262.09        200.62         5.45 o                         
   6   4  15        175.44        165.92         5.62 o                         
   8   4  15        202.02        223.33         5.43 o                         
  -9   5  15         46.62         44.50        11.79 o                         
  -7   5  15        426.12        406.62         8.99 o                         
  -5   5  15        103.62         82.23         4.17 o                         
  -3   5  15        212.28        225.23         4.73 o                         
  -1   5  15          7.35         15.57         4.57 o                         
   1   5  15        369.88        399.06         6.00 o                         
   3   5  15        231.57        225.88         5.15 o                         
   5   5  15        803.86        767.50         7.25 o                         
   7   5  15          0.87          3.08         4.28 o                         
   9   5  15         16.87         22.22         5.55 o                         
 -10   6  15          2.94          7.67         4.11 o                         
  -8   6  15        680.12        662.19         7.29 o                         
  -6   6  15       2784.37       2826.25        14.83 o                         
  -4   6  15        505.89        479.85        20.39 o                         
  -2   6  15         23.75         27.75         4.65 o                         
   0   6  15          1.03          0.14         3.24 o                         
   2   6  15       2124.81       1975.28        16.04 o                         
   4   6  15         97.46        116.09         4.59 o                         
   6   6  15          6.04          3.69         4.64 o                         
   8   6  15         18.76         22.17         5.32 o                         
  -9   7  15         70.73         81.93         4.16 o                         
  -7   7  15          4.79          6.16         3.34 o                         
  -5   7  15         52.49         36.05         4.81 o                         
  -3   7  15        281.23        261.96         5.42 o                         
  -1   7  15        270.79        217.15         6.05 o                         
   1   7  15       1221.52       1172.28        16.67 o                         
   3   7  15       5160.86       5047.40        56.68 o                         
   5   7  15        267.37        271.02         6.13 o                         
   7   7  15         31.20         30.87         4.54 o                         
  -8   8  15        641.10        634.08         6.09 o                         
  -6   8  15        263.02        247.20         4.82 o                         
  -4   8  15         78.26         70.05         4.73 o                         
  -2   8  15        138.05        126.46         7.29 o                         
   0   8  15         30.14         28.37         2.84 o                         
   2   8  15        248.34        239.77         4.13 o                         
   4   8  15         92.90        104.64         6.98 o                         
   6   8  15        441.13        444.57        24.60 o                         
   8   8  15        235.68        231.50        16.36 o                         
  -7   9  15        120.98        143.29         5.32 o                         
  -5   9  15        123.58        144.14         5.35 o                         
  -3   9  15         43.94         45.85         7.29 o                         
  -1   9  15        343.18        329.31        24.58 o                         
   1   9  15        150.43        119.01         6.44 o                         
   3   9  15         58.39         75.99         3.83 o                         
   5   9  15         88.52         98.68         3.82 o                         
   7   9  15         12.94         17.34         3.82 o                         
  -6  10  15         42.35         39.15         4.05 o                         
  -4  10  15         38.24         52.91         4.55 o                         
  -2  10  15         78.08        104.09         5.25 o                         
   0  10  15         59.71         50.22         4.88 o                         
   2  10  15         17.50         11.19         3.27 o                         
   4  10  15          0.31          0.76         2.96 o                         
   6  10  15         11.61         18.52         4.31 o                         
  -5  11  15        247.95        271.15        19.38 o                         
  -3  11  15          0.01         -2.38         4.53 o                         
  -1  11  15         58.32         43.76         9.46 o                         
   1  11  15         26.07         30.04         4.09 o                         
   3  11  15          9.54          9.32         3.67 o                         
   5  11  15        299.86        339.60         6.24 o                         
  -4  12  15        272.58        331.80        20.47 o                         
  -2  12  15         42.66         35.98        19.00 o                         
   0  12  15        273.90        277.22         9.61 o                         
   2  12  15         48.91         50.07         4.91 o                         
   4  12  15        389.83        366.16         6.62 o                         
  -3  13  15         10.73         23.34         4.90 o                         
  -1  13  15         17.06         19.03         5.19 o                         
   1  13  15          3.67          2.71         3.54 o                         
 -10   0  16         77.06         88.39         9.30 o                         
  -8   0  16       2740.90       2693.56        23.11 o                         
  -6   0  16       3560.90       3446.57        23.11 o                         
  -4   0  16       2975.58       2966.32        20.31 o                         
  -2   0  16       2731.75       2675.57        18.14 o                         
   0   0  16       3323.02       3245.76        20.00 o                         
   2   0  16       3191.98       3213.66        20.47 o                         
   4   0  16          1.99         12.41         4.50 o                         
   6   0  16          1.20          2.04         5.97 o                         
   8   0  16        147.06        157.03        18.61 o                         
 -11   1  16        157.76        166.99         7.95 o                         
  -9   1  16          1.10         -0.89         5.61 o                         
  -7   1  16          4.83         -2.11         3.72 o                         
  -5   1  16          0.15          1.18         4.11 o                         
  -3   1  16        164.33        149.64         5.74 o                         
  -1   1  16        463.49        398.60        27.21 o                         
   1   1  16       2026.83       1996.54        11.48 o                         
   3   1  16       5643.04       5330.93        44.82 o                         
   5   1  16       1269.87       1258.89        11.05 o                         
   7   1  16         89.25        110.94         5.72 o                         
   9   1  16        292.78        273.02         8.31 o                         
 -10   2  16        300.74        308.24         9.23 o                         
  -8   2  16        772.92        763.81        13.26 o                         
  -6   2  16       1589.72       1698.22        12.31 o                         
  -4   2  16         53.34         51.17         6.51 o                         
  -2   2  16       1356.64       1381.51        13.34 o                         
   0   2  16        565.60        643.08        41.09 o                         
   2   2  16        696.93        578.26         7.13 o                         
   4   2  16         54.31         43.93         6.51 o                         
   6   2  16          6.60         10.03         6.98 o                         
   8   2  16        107.04        115.94         4.02 o                         
  -9   3  16        658.27        660.48         8.97 o                         
  -7   3  16         22.45         19.30        13.96 o                         
  -5   3  16         15.78         21.01         3.07 o                         
  -3   3  16        179.03        168.58         4.65 o                         
  -1   3  16          6.52         -5.74         5.74 o                         
   1   3  16          3.47         -3.41         6.36 o                         
   3   3  16       1475.70       1479.91        35.28 o                         
   5   3  16        358.76        286.45         6.69 o                         
   7   3  16         50.90         54.56         4.45 o                         
   9   3  16         38.54         44.01         4.38 o                         
 -10   4  16        284.96        307.32         8.22 o                         
  -8   4  16         20.51         29.45        16.20 o                         
  -6   4  16        495.70        485.96        20.86 o                         
  -4   4  16        893.59        835.89        35.59 o                         
  -2   4  16          1.59         -2.99         3.02 o                         
   0   4  16        191.60        155.27         4.47 o                         
   2   4  16       1043.50       1036.89        15.43 o                         
   4   4  16        310.94        304.01         6.08 o                         
   6   4  16         27.50         46.32         4.55 o                         
   8   4  16        239.97        229.22         5.60 o                         
  -9   5  16        189.29        191.40        18.05 o                         
  -7   5  16        159.84        146.26         5.73 o                         
  -5   5  16        143.51        148.25         4.47 o                         
  -3   5  16        773.09        730.50        33.18 o                         
  -1   5  16          1.45         -1.59         6.20 o                         
   1   5  16        228.55        201.40         3.88 o                         
   3   5  16        302.03        255.24         5.50 o                         
   5   5  16          0.04          2.00         3.50 o                         
   7   5  16         18.39          8.31         4.09 o                         
   9   5  16         30.71         31.70         6.30 o                         
  -8   6  16         40.24         54.27         6.75 o                         
  -6   6  16        219.06        221.01         4.97 o                         
  -4   6  16        495.44        492.66        19.15 o                         
  -2   6  16        178.73        211.84         5.14 o                         
   0   6  16        139.73        139.61         9.30 o                         
   2   6  16         84.39         97.65         5.14 o                         
   4   6  16        155.46        143.81         5.61 o                         
   6   6  16         84.04         73.57         5.55 o                         
   8   6  16          1.22         -5.91         5.91 o                         
  -9   7  16          0.03         -0.97         3.78 o                         
  -7   7  16        364.31        405.53         5.46 o                         
  -5   7  16        126.20        100.02        10.31 o                         
  -3   7  16          3.88          5.82         4.13 o                         
  -1   7  16          0.05         10.80         3.61 o                         
   1   7  16         14.90         15.75         3.75 o                         
   3   7  16        817.26        800.70         8.83 o                         
   5   7  16          5.21          1.63         4.28 o                         
   7   7  16          7.93          2.27         4.16 o                         
  -8   8  16         46.51         54.39         3.89 o                         
  -6   8  16         69.44         78.76         3.95 o                         
  -4   8  16         35.27         26.13         6.51 o                         
  -2   8  16        252.87        221.55         5.47 o                         
   0   8  16         46.21         38.73         3.98 o                         
   2   8  16          9.98         14.18         3.42 o                         
   4   8  16         97.00         96.73         6.82 o                         
   6   8  16        362.37        343.68         5.95 o                         
  -7   9  16          2.24         13.13         4.55 o                         
  -5   9  16         51.51         62.26         5.10 o                         
  -3   9  16       1289.55       1378.95        10.73 o                         
  -1   9  16         47.20         42.13         6.44 o                         
   1   9  16        377.41        335.05         6.93 o                         
   3   9  16         37.21         31.89         3.78 o                         
   5   9  16        264.78        246.69         4.98 o                         
   7   9  16         24.54         32.83         4.34 o                         
  -6  10  16        137.53        145.06         5.49 o                         
  -4  10  16        419.60        408.91        37.06 o                         
  -2  10  16        162.63        176.01         6.59 o                         
   0  10  16        199.87        218.61         5.69 o                         
   2  10  16        109.83        104.36         6.20 o                         
   4  10  16        363.07        341.41         8.92 o                         
   6  10  16        411.95        463.12        12.33 o                         
  -5  11  16          4.45          0.93         7.29 o                         
  -3  11  16        343.01        390.60        17.21 o                         
  -1  11  16        513.32        526.09        18.61 o                         
   1  11  16          1.04         -3.15         3.15 o                         
   3  11  16        123.50        120.68         3.94 o                         
   5  11  16          0.06          7.74         4.73 o                         
  -4  12  16         22.67         21.76         5.36 o                         
  -2  12  16        678.02        727.28         9.45 o                         
   0  12  16          0.35          7.75         5.48 o                         
   2  12  16        123.40        127.29         5.21 o                         
  -1  13  16        180.44        206.27         8.76 o                         
   1  13  16        221.40        206.10         6.70 o                         
  -9   1  17        125.10        148.50         6.90 o                         
  -7   1  17          2.23          8.36         3.82 o                         
  -5   1  17        341.65        348.26         6.33 o                         
  -3   1  17        359.86        332.93         8.68 o                         
  -1   1  17        205.77        212.60         4.71 o                         
   1   1  17       1714.93       1617.74        78.47 o                         
   3   1  17          9.32          4.87         6.82 o                         
   5   1  17        126.07        141.95         5.29 o                         
   7   1  17        327.76        316.27         6.67 o                         
   9   1  17          7.85         14.35         4.46 o                         
 -10   2  17          7.61          0.48         5.59 o                         
  -8   2  17        142.16        153.49        15.27 o                         
  -6   2  17        452.28        423.27         9.69 o                         
  -4   2  17          2.02          4.48         3.28 o                         
  -2   2  17        740.13        789.30        11.63 o                         
   0   2  17        707.71        685.56        37.14 o                         
   2   2  17        198.77        186.34         5.58 o                         
   4   2  17        731.55        767.06         8.55 o                         
   6   2  17         73.99         61.12         5.12 o                         
   8   2  17        344.33        360.73        14.27 o                         
  -9   3  17         15.44         36.89         6.13 o                         
  -7   3  17          6.18          2.80         4.42 o                         
  -5   3  17        499.72        477.33         7.37 o                         
  -3   3  17         84.25         97.94        15.27 o                         
  -1   3  17       3091.41       3120.62        20.47 o                         
   1   3  17       1759.13       1616.40        11.24 o                         
   3   3  17       1780.50       1770.61        12.16 o                         
   5   3  17         29.38         27.55         4.42 o                         
   7   3  17        644.27        758.35        15.20 o                         
   9   3  17         95.38        115.42         6.22 o                         
 -10   4  17         13.55         28.13        13.26 o                         
  -8   4  17        363.13        362.76        11.24 o                         
  -6   4  17        254.83        260.03         5.92 o                         
  -4   4  17         37.33         23.86         7.13 o                         
  -2   4  17        997.98        993.98        42.80 o                         
   0   4  17        146.10        134.11        21.09 o                         
   2   4  17        609.51        551.71        23.06 o                         
   4   4  17       1064.03       1078.71        10.24 o                         
   6   4  17        193.11        221.46         5.76 o                         
   8   4  17          5.74          2.94         5.54 o                         
  -9   5  17         51.45         61.12        11.52 o                         
  -7   5  17        145.96        115.84         5.52 o                         
  -5   5  17        637.83        711.04        13.80 o                         
  -3   5  17          2.13          7.89         3.64 o                         
  -1   5  17        596.70        557.72        71.41 o                         
   1   5  17        776.80        761.44        13.10 o                         
   3   5  17       2370.57       2508.22        49.54 o                         
   5   5  17         32.29         44.40         4.60 o                         
   7   5  17          2.46          7.27         6.52 o                         
  -8   6  17        284.38        289.96         6.30 o                         
  -6   6  17         62.89         63.39         3.91 o                         
  -4   6  17        700.83        656.16        12.10 o                         
  -2   6  17         32.19         21.74         4.57 o                         
   0   6  17       1304.83       1131.47         9.91 o                         
   2   6  17          5.00         12.22         3.83 o                         
   4   6  17         14.26         17.76         3.85 o                         
   6   6  17         27.77         30.16         4.41 o                         
   8   6  17         53.27         43.89         6.80 o                         
  -9   7  17         93.08         66.22         5.54 o                         
  -7   7  17          2.48          3.27         4.28 o                         
  -5   7  17        507.83        509.13        17.60 o                         
  -3   7  17         22.26         43.90        11.48 o                         
  -1   7  17        183.96        167.13        23.96 o                         
   1   7  17        775.37        716.38         6.90 o                         
   3   7  17        299.84        271.32         5.74 o                         
   5   7  17        424.59        406.66        14.09 o                         
   7   7  17        154.88        176.43         6.27 o                         
  -8   8  17          1.32         -4.46         4.46 o                         
  -6   8  17        215.15        227.23         5.01 o                         
  -4   8  17       1037.99       1072.89        24.97 o                         
  -2   8  17        213.84        234.38         6.31 o                         
   0   8  17        782.02        721.71        13.80 o                         
   2   8  17        394.60        384.11         5.38 o                         
   4   8  17        123.29        124.59         5.58 o                         
   6   8  17        589.95        626.90         8.66 o                         
  -7   9  17        130.55        157.48         4.71 o                         
  -5   9  17        113.48        116.12         6.51 o                         
  -3   9  17         75.69         81.16         4.87 o                         
  -1   9  17         63.79         66.67         4.61 o                         
   1   9  17          9.69         24.31         3.78 o                         
   3   9  17         67.08         85.89         6.00 o                         
   5   9  17        602.81        579.53         6.70 o                         
  -6  10  17         11.83         10.20         3.78 o                         
  -4  10  17        423.32        483.98        18.76 o                         
  -2  10  17        190.15        224.73         5.63 o                         
   0  10  17         32.96         15.20         5.66 o                         
   2  10  17         75.92         82.60         7.75 o                         
   4  10  17          0.29         12.75         4.33 o                         
  -5  11  17         15.74         28.54         5.74 o                         
  -3  11  17         23.18         25.58         4.24 o                         
  -1  11  17        270.09        283.52         7.39 o                         
   1  11  17         72.80         84.90         4.61 o                         
   3  11  17        182.10        177.37         5.12 o                         
  -4  12  17        104.02         90.09        11.09 o                         
  -2  12  17         53.89         72.67         7.99 o                         
   0  12  17          6.91          8.91         6.82 o                         
   2  12  17          1.90         -4.05         4.05 o                         
 -10   0  18        307.58        360.69        12.72 o                         
  -8   0  18          1.97          3.10         7.75 o                         
  -6   0  18        838.00        885.60        14.11 o                         
  -4   0  18          5.54         -1.86         4.34 o                         
  -2   0  18         37.63         50.86         6.20 o                         
   0   0  18          0.04         -2.79         4.03 o                         
   2   0  18         15.35         18.92         6.36 o                         
   4   0  18       1773.85       1797.57        18.45 o                         
   6   0  18        584.53        643.17         9.08 o                         
   8   0  18          0.00          2.61         6.19 o                         
  -9   1  18          0.00         -3.38         4.70 o                         
  -7   1  18        100.40         95.70         4.97 o                         
  -5   1  18          9.16          8.77         6.36 o                         
  -3   1  18          8.47         19.38         4.50 o                         
  -1   1  18        896.34        901.43         8.39 o                         
   1   1  18       2573.35       2406.20        27.45 o                         
   3   1  18       1360.12       1359.75        25.82 o                         
   5   1  18         89.58         98.48         5.58 o                         
   7   1  18         34.17         45.96         4.41 o                         
   9   1  18        264.09        285.16         6.13 o                         
 -10   2  18         66.65         86.42         7.49 o                         
  -8   2  18         10.58         10.50         4.73 o                         
  -6   2  18          2.08         -1.25         4.30 o                         
  -4   2  18        635.98        586.86        24.58 o                         
  -2   2  18         11.01         -1.71         5.89 o                         
   0   2  18        749.81        728.88        15.43 o                         
   2   2  18        494.96        510.84         7.51 o                         
   4   2  18         16.68          3.98         4.17 o                         
   6   2  18         18.84         36.27         5.18 o                         
   8   2  18        392.43        377.89         8.97 o                         
  -9   3  18        210.64        224.35        45.75 o                         
  -7   3  18        247.14        258.12        29.70 o                         
  -5   3  18        249.24        219.67         5.87 o                         
  -3   3  18          3.23          4.05         9.77 o                         
  -1   3  18        484.38        473.85         6.91 o                         
   1   3  18        888.76        866.73        28.15 o                         
   3   3  18        569.81        537.52        10.39 o                         
   5   3  18        317.23        333.20         5.42 o                         
   7   3  18        336.66        379.54        16.54 o                         
  -8   4  18        195.03        214.43         5.81 o                         
  -6   4  18        203.61        186.14         4.99 o                         
  -4   4  18        915.27        938.94        27.45 o                         
  -2   4  18         18.73         20.72         3.56 o                         
   0   4  18         41.86         35.82         9.15 o                         
   2   4  18        236.74        241.02         9.92 o                         
   4   4  18        305.21        298.18         6.41 o                         
   6   4  18         25.90         43.63         6.30 o                         
   8   4  18        199.13        194.67         8.61 o                         
  -9   5  18          5.03          1.10         5.43 o                         
  -7   5  18         33.22         62.49         7.83 o                         
  -5   5  18          0.31          4.87         3.33 o                         
  -3   5  18         29.78         28.59         4.50 o                         
  -1   5  18          0.26         -4.49         4.49 o                         
   1   5  18        147.85        140.23         5.67 o                         
   3   5  18         58.34         68.66         5.25 o                         
   5   5  18        700.75        631.20         7.40 o                         
   7   5  18         19.90         17.57         6.05 o                         
  -8   6  18          5.78          2.90         4.38 o                         
  -6   6  18        181.36        188.99        12.41 o                         
  -4   6  18        212.73        214.37         7.99 o                         
  -2   6  18         41.99         43.91         5.74 o                         
   0   6  18         32.94         40.34         3.94 o                         
   2   6  18          9.46         10.08         3.51 o                         
   4   6  18        294.24        294.93         7.91 o                         
   6   6  18          1.29          0.28         4.02 o                         
  -7   7  18          0.07          6.71         4.79 o                         
  -5   7  18          6.52         10.07         4.65 o                         
  -3   7  18         72.40         86.06         8.84 o                         
  -1   7  18         84.84         78.56         5.10 o                         
   1   7  18        881.80        874.50        13.34 o                         
   3   7  18        278.64        252.94        10.54 o                         
   5   7  18         13.23         34.74         5.04 o                         
   7   7  18          1.28         -3.06         5.64 o                         
  -8   8  18         57.93         85.85        11.17 o                         
  -6   8  18         39.59         63.58         5.38 o                         
  -4   8  18        153.31        173.72        12.87 o                         
  -2   8  18         51.38         38.45         4.27 o                         
   0   8  18         53.23         76.05        13.03 o                         
   2   8  18          3.42          1.68         4.22 o                         
   4   8  18          2.90         -3.80         3.90 o                         
   6   8  18         90.70         83.48         6.51 o                         
  -7   9  18          3.41          6.60         3.77 o                         
  -5   9  18        370.16        379.21        19.38 o                         
  -3   9  18         24.58         40.36         5.18 o                         
  -1   9  18        510.53        493.00         8.84 o                         
   1   9  18         34.02         42.79         4.30 o                         
   3   9  18         13.51         14.80         3.39 o                         
   5   9  18         69.49         72.70         5.76 o                         
  -6  10  18        323.99        313.18         7.32 o                         
  -4  10  18        160.14        168.55        14.73 o                         
  -2  10  18        251.43        244.21        34.43 o                         
   0  10  18          0.13          2.35         4.47 o                         
   2  10  18          9.65         10.80         3.92 o                         
   4  10  18        808.56        803.97        14.65 o                         
  -5  11  18        740.34        851.47        10.41 o                         
  -3  11  18          0.93          8.57        15.97 o                         
  -1  11  18          1.30         -5.67         5.67 o                         
   1  11  18         13.24         13.36         5.53 o                         
   3  11  18         71.23         80.54         4.42 o                         
  -2  12  18          5.25         -0.31         6.11 o                         
   0  12  18         32.58         33.52         5.43 o                         
  -9   1  19        148.74        184.00        22.10 o                         
  -7   1  19          0.00         -2.43         5.97 o                         
  -5   1  19        361.47        336.80         6.85 o                         
  -3   1  19        466.44        492.81         9.46 o                         
  -1   1  19        766.01        646.13        23.57 o                         
   1   1  19         83.52         66.71         5.50 o                         
   3   1  19         89.28         93.92        10.70 o                         
   5   1  19         67.88         65.01         4.09 o                         
   7   1  19         12.12         14.64         5.48 o                         
  -8   2  19          1.18         -3.25         4.88 o                         
  -6   2  19         16.62          6.28         4.59 o                         
  -4   2  19          2.99         -0.49         8.53 o                         
  -2   2  19        353.84        319.32        11.79 o                         
   0   2  19         64.94         75.36         5.10 o                         
   2   2  19         49.87         39.24         4.06 o                         
   4   2  19         95.26         80.20         5.18 o                         
   6   2  19         76.39        106.22         9.54 o                         
   8   2  19        356.17        364.46         9.34 o                         
  -9   3  19          8.80         12.15         5.25 o                         
  -7   3  19         97.53         77.36         6.67 o                         
  -5   3  19        581.17        583.42         7.45 o                         
  -3   3  19          3.56          9.70         6.28 o                         
  -1   3  19        661.39        603.27         8.92 o                         
   1   3  19         30.01         24.05         3.71 o                         
   3   3  19         51.57         66.72        17.83 o                         
   5   3  19         85.88         85.32         4.33 o                         
   7   3  19         82.04         86.05         5.56 o                         
  -8   4  19         70.79         50.86         5.81 o                         
  -6   4  19         95.66        103.24         5.37 o                         
  -4   4  19        756.40        721.94         8.30 o                         
  -2   4  19          4.06          5.35         3.51 o                         
   0   4  19          0.00          4.25         4.03 o                         
   2   4  19        145.10        164.80        18.45 o                         
   4   4  19        118.52        144.53         5.23 o                         
   6   4  19         28.27         26.41         4.93 o                         
   8   4  19          1.53          4.84         6.63 o                         
  -9   5  19        356.21        359.99         7.91 o                         
  -7   5  19        140.48        173.12         5.87 o                         
  -5   5  19          0.86          6.43         4.77 o                         
  -3   5  19         79.89         60.74         4.75 o                         
  -1   5  19        547.27        455.50        14.42 o                         
   1   5  19       1444.68       1375.31        14.50 o                         
   3   5  19          0.04          2.21         3.82 o                         
   5   5  19        582.57        633.18         7.50 o                         
   7   5  19         10.38         12.72        11.26 o                         
  -8   6  19         29.78         36.55         4.32 o                         
  -6   6  19         36.60         39.84         4.32 o                         
  -4   6  19        174.47        139.37         5.59 o                         
  -2   6  19         24.16         32.78        14.81 o                         
   0   6  19        570.72        535.92         9.15 o                         
   2   6  19          0.00         -0.18         4.13 o                         
   4   6  19        250.90        256.98         6.57 o                         
   6   6  19         45.60         61.15         6.11 o                         
  -7   7  19         48.33         59.11         4.39 o                         
  -5   7  19        437.85        462.82        18.69 o                         
  -3   7  19        203.81        197.99        17.21 o                         
  -1   7  19        127.12        109.08         5.81 o                         
   1   7  19        128.59        136.71        23.09 o                         
   3   7  19        186.21        199.85         5.77 o                         
   5   7  19         66.83         58.01         5.87 o                         
  -6   8  19         36.88         32.89         4.50 o                         
  -4   8  19        111.72        114.73         6.14 o                         
  -2   8  19         27.68         32.62         4.10 o                         
   0   8  19         23.65         32.00         4.79 o                         
   2   8  19         16.00         21.48         4.88 o                         
   4   8  19        534.89        535.64        20.54 o                         
   6   8  19          0.71          0.46         4.89 o                         
  -5   9  19         90.22         80.41         6.00 o                         
  -3   9  19        112.56        111.01         6.29 o                         
  -1   9  19         14.16         14.19         4.62 o                         
   1   9  19          0.01          5.69         4.86 o                         
   3   9  19        668.03        681.49         7.16 o                         
   5   9  19        343.14        369.79         8.20 o                         
  -4  10  19        213.45        228.99        12.48 o                         
  -2  10  19          0.39         -3.50         5.07 o                         
   0  10  19        367.34        353.47         8.16 o                         
   2  10  19         30.45         38.91         4.02 o                         
   4  10  19        118.70        132.73         5.41 o                         
  -3  11  19          1.68          7.73         5.19 o                         
  -1  11  19         54.05         65.04        13.26 o                         
   1  11  19         38.57         42.95         7.13 o                         
  -8   0  20         20.83         20.31         9.30 o                         
  -6   0  20        200.82        163.44         7.91 o                         
  -4   0  20        438.29        385.35         9.61 o                         
  -2   0  20        741.56        656.25        12.10 o                         
   0   0  20       3570.39       3399.74        23.88 o                         
   2   0  20        359.40        342.55        10.54 o                         
   4   0  20        315.33        388.60        11.63 o                         
   6   0  20        421.24        412.48        13.03 o                         
   8   0  20       1733.94       1916.20        27.52 o                         
  -9   1  20        598.08        614.67        26.67 o                         
  -7   1  20         82.43        107.46        16.83 o                         
  -5   1  20        331.34        340.92         7.62 o                         
  -3   1  20        812.01        752.84        21.55 o                         
  -1   1  20        486.71        424.98        16.83 o                         
   1   1  20        289.18        274.95        20.08 o                         
   3   1  20         12.66         -0.64         7.83 o                         
   5   1  20          3.66         -2.71         5.22 o                         
   7   1  20         85.56         81.45         7.18 o                         
  -8   2  20        105.06        124.25         8.06 o                         
  -6   2  20         32.87         24.92         3.45 o                         
  -4   2  20          0.33         -3.72         3.72 o                         
  -2   2  20         12.19         26.49         3.84 o                         
   0   2  20         35.79         44.54        16.28 o                         
   2   2  20          0.18          6.43        12.48 o                         
   4   2  20        477.21        512.23         8.32 o                         
   6   2  20         63.07         75.96         6.18 o                         
   8   2  20        129.30        164.13         7.65 o                         
  -9   3  20         70.79         65.64         7.21 o                         
  -7   3  20          5.04         21.97         4.69 o                         
  -5   3  20         16.69         22.63         3.94 o                         
  -3   3  20         78.62         98.81        12.10 o                         
  -1   3  20        615.57        548.61        11.94 o                         
   1   3  20         14.28         13.82         8.99 o                         
   3   3  20        223.64        232.89         6.02 o                         
   5   3  20        283.75        324.01        16.94 o                         
   7   3  20         38.78         29.07         6.40 o                         
  -8   4  20        501.62        547.86         8.64 o                         
  -6   4  20        228.10        222.68         7.37 o                         
  -4   4  20          0.42          1.12         4.16 o                         
  -2   4  20        118.69        112.91        10.62 o                         
   0   4  20         71.89         61.10         4.84 o                         
   2   4  20         31.91         36.51         7.37 o                         
   4   4  20         96.05        114.22        13.03 o                         
   6   4  20          8.77         18.22         6.18 o                         
  -7   5  20         27.88         42.00         4.90 o                         
  -5   5  20         26.05         24.57         5.47 o                         
  -3   5  20        295.53        253.51         8.53 o                         
  -1   5  20          2.93          6.59         4.39 o                         
   1   5  20        192.26        168.62        39.00 o                         
   3   5  20        180.20        191.00         6.73 o                         
   5   5  20          7.73         10.44         4.88 o                         
   7   5  20          4.33          2.52         6.59 o                         
  -8   6  20         56.33         59.46         5.86 o                         
  -6   6  20        470.60        456.92         6.73 o                         
  -4   6  20        733.03        713.33         9.69 o                         
  -2   6  20         19.71          6.93         5.97 o                         
   0   6  20        582.58        668.66        10.78 o                         
   2   6  20          0.43         -1.66         4.10 o                         
   4   6  20          7.03         14.57         4.32 o                         
   6   6  20         35.87         49.20         5.19 o                         
  -7   7  20        195.24        252.90         6.71 o                         
  -5   7  20        215.56        237.73         7.14 o                         
  -3   7  20         48.65         66.88        17.91 o                         
  -1   7  20        517.32        522.23        27.29 o                         
   1   7  20        238.22        213.87         9.97 o                         
   3   7  20          5.88         13.05         4.02 o                         
   5   7  20        130.23        124.46         8.16 o                         
  -6   8  20         59.15         65.50         5.89 o                         
  -4   8  20         49.25         52.18         5.16 o                         
  -2   8  20        187.07        174.61        29.93 o                         
   0   8  20          0.02         10.85         4.39 o                         
   2   8  20         40.73         39.66         4.59 o                         
   4   8  20        383.39        403.57         8.12 o                         
  -5   9  20          5.23         15.07        10.85 o                         
  -3   9  20        143.23        147.12         6.18 o                         
  -1   9  20         32.38         31.56         5.98 o                         
   1   9  20         36.54         38.37         4.19 o                         
   3   9  20         13.56          9.71         4.21 o                         
  -4  10  20        160.39        190.11         7.88 o                         
  -2  10  20          0.52         -4.93         4.93 o                         
   0  10  20         74.00         68.25         7.50 o                         
   2  10  20        395.42        376.44         8.00 o                         
  -1  11  20        252.40        251.26         7.94 o                         
   1  11  20         76.53         77.27         9.30 o                         
  -9   1  21         17.19         38.86        21.01 o                         
  -7   1  21         77.57         80.23        10.70 o                         
  -5   1  21        175.30        153.19         8.14 o                         
  -3   1  21         68.54         89.15        10.16 o                         
  -1   1  21        228.23        254.29         7.37 o                         
   1   1  21        111.48        112.80         5.98 o                         
   3   1  21         25.57         10.84         4.73 o                         
   5   1  21          0.59         13.63         5.39 o                         
   7   1  21         47.51         50.64         6.60 o                         
  -8   2  21         28.03         30.81         6.08 o                         
  -6   2  21          0.75          0.45         5.87 o                         
  -4   2  21         31.94         36.36         7.68 o                         
  -2   2  21        245.15        264.92         8.30 o                         
   0   2  21        276.55        279.17         8.61 o                         
   2   2  21        545.22        488.53         8.60 o                         
   4   2  21         88.42         98.14         5.31 o                         
   6   2  21        275.51        295.51         8.37 o                         
  -7   3  21         25.01         38.57         5.08 o                         
  -5   3  21        124.76        130.66         5.28 o                         
  -3   3  21        131.37        108.66         8.61 o                         
  -1   3  21          7.33         -7.21         7.21 o                         
   1   3  21        746.04        755.56         9.45 o                         
   3   3  21         14.41          4.97         6.59 o                         
   5   3  21         48.12         39.45         6.35 o                         
   7   3  21         80.06         83.54         7.53 o                         
  -8   4  21        122.95        136.60         7.71 o                         
  -6   4  21          2.91          0.65         4.47 o                         
  -4   4  21        337.33        356.96         7.29 o                         
  -2   4  21        371.45        392.00        17.60 o                         
   0   4  21        157.72        172.89         6.75 o                         
   2   4  21         67.75         70.92         5.21 o                         
   4   4  21         73.17         75.72         5.14 o                         
   6   4  21          6.07          3.85         5.53 o                         
  -7   5  21         35.30         48.43         6.28 o                         
  -5   5  21         41.53         65.05         5.64 o                         
  -3   5  21        364.24        306.94        14.34 o                         
  -1   5  21        357.67        309.49        11.24 o                         
   1   5  21        675.89        669.89        10.93 o                         
   3   5  21        227.31        240.86         8.99 o                         
   5   5  21         51.12         51.72        10.23 o                         
  -6   6  21         65.20         60.92         5.59 o                         
  -4   6  21         52.68         63.07         4.96 o                         
  -2   6  21        489.30        426.41         8.45 o                         
   0   6  21         99.56         89.69         4.98 o                         
   2   6  21        211.74        217.34         6.69 o                         
   4   6  21         65.82         76.71         7.39 o                         
   6   6  21        409.55        402.49         8.05 o                         
  -7   7  21         13.44         10.02         6.67 o                         
  -5   7  21        213.21        208.56        13.34 o                         
  -3   7  21        531.51        514.81        27.68 o                         
  -1   7  21        173.51        174.59         5.96 o                         
   1   7  21         64.47         56.10         4.66 o                         
   3   7  21        175.32        148.44         6.28 o                         
   5   7  21          0.31          2.43         4.75 o                         
  -6   8  21         22.49         38.59         7.99 o                         
  -4   8  21          0.14          1.91        16.20 o                         
  -2   8  21          0.13          1.20         4.88 o                         
   0   8  21         83.24         68.09         7.42 o                         
   2   8  21        125.13         95.75         6.67 o                         
   4   8  21         90.46         84.88         5.73 o                         
  -5   9  21        186.83        209.26        25.28 o                         
  -3   9  21         59.68         71.40         8.22 o                         
  -1   9  21         43.60         53.81         7.52 o                         
   1   9  21          2.35         -5.76         5.76 o                         
   3   9  21        257.66        272.42         6.71 o                         
  -2  10  21        192.54        182.42         7.68 o                         
   0  10  21         50.56         60.17         6.25 o                         
   2  10  21        156.55        142.97         9.30 o                         
  -8   0  22        164.74        174.45        11.79 o                         
  -6   0  22        357.22        319.75        12.56 o                         
  -4   0  22         16.50         17.69         6.67 o                         
  -2   0  22       1165.30       1215.74        15.66 o                         
   0   0  22         36.00         23.42         5.89 o                         
   2   0  22         29.21         22.49         6.05 o                         
   4   0  22        195.21        180.50         9.15 o                         
   6   0  22        377.39        421.79        14.11 o                         
  -7   1  22         31.47         64.67        12.72 o                         
  -5   1  22         34.32         15.03         4.76 o                         
  -3   1  22        246.52        239.08        26.21 o                         
  -1   1  22        521.11        498.80        14.34 o                         
   1   1  22         64.06         59.03         5.85 o                         
   3   1  22        157.51        176.04        17.14 o                         
   5   1  22        192.46        197.16         7.33 o                         
   7   1  22         43.29         45.22         8.84 o                         
  -8   2  22          1.04          1.73         5.28 o                         
  -6   2  22        226.90        217.30         7.89 o                         
  -4   2  22          3.19          6.36         5.05 o                         
  -2   2  22        398.45        402.18        10.08 o                         
   0   2  22        140.53        127.82        22.02 o                         
   2   2  22          0.24          6.99         6.20 o                         
   4   2  22          1.48         -6.82         6.82 o                         
   6   2  22       1081.55       1130.07        13.69 o                         
  -7   3  22        171.78        169.79         7.18 o                         
  -5   3  22          8.69         20.95         4.05 o                         
  -3   3  22        853.22        754.83        78.08 o                         
  -1   3  22          0.82         -5.48         5.48 o                         
   1   3  22        182.84        177.65         6.38 o                         
   3   3  22          2.15          5.38         6.98 o                         
   5   3  22        130.98        159.52         7.15 o                         
  -6   4  22        216.64        236.40        10.58 o                         
  -4   4  22        253.95        292.13        10.78 o                         
  -2   4  22         29.14         30.22         4.66 o                         
   0   4  22        145.77        139.67        13.49 o                         
   2   4  22         39.97         38.16         6.59 o                         
   4   4  22        145.99        167.38        10.62 o                         
   6   4  22          1.20         -6.40         6.40 o                         
  -7   5  22         21.74         19.32         7.18 o                         
  -5   5  22        134.07        137.22        22.95 o                         
  -3   5  22         10.53         20.61         5.86 o                         
  -1   5  22          2.16          1.52         5.18 o                         
   1   5  22         79.14         65.14         5.62 o                         
   3   5  22         69.34         79.84         6.67 o                         
   5   5  22         91.88        109.39         7.01 o                         
  -6   6  22        250.60        224.63        19.54 o                         
  -4   6  22         59.87         60.16         5.62 o                         
  -2   6  22        129.67        141.09        24.50 o                         
   0   6  22         68.34         74.77         5.45 o                         
   2   6  22        364.19        384.98        27.76 o                         
   4   6  22        313.99        283.87         9.59 o                         
  -5   7  22         12.39          7.89         6.51 o                         
  -3   7  22          4.25          0.42         5.25 o                         
  -1   7  22        197.65        166.54         6.51 o                         
   1   7  22          0.46         14.95         5.21 o                         
   3   7  22         10.08         12.14         6.44 o                         
  -4   8  22        471.36        495.29        15.20 o                         
  -2   8  22         63.64         68.90         5.43 o                         
   0   8  22        130.09        141.50        10.78 o                         
   2   8  22        329.51        328.29        13.65 o                         
  -3   9  22        206.56        226.98         7.60 o                         
  -1   9  22         45.06         65.33         6.74 o                         
   1   9  22          1.18         16.53         5.64 o                         
  -7   1  23         58.66         64.67         7.57 o                         
  -5   1  23        154.75        171.92        10.31 o                         
  -3   1  23         33.44         35.84         5.87 o                         
  -1   1  23         53.38         36.06         5.40 o                         
   1   1  23         33.09         31.56         6.20 o                         
   3   1  23         14.85          8.93        13.41 o                         
   5   1  23         83.74         86.96         6.77 o                         
  -6   2  23          5.36          9.87         4.31 o                         
  -4   2  23        161.59        182.21         7.18 o                         
  -2   2  23         10.96          5.16         5.02 o                         
   0   2  23        492.92        498.88        15.12 o                         
   2   2  23          9.74         22.18        12.56 o                         
   4   2  23          0.70          8.98         9.54 o                         
   6   2  23          2.07         -0.39        11.86 o                         
  -7   3  23         24.36         31.59         5.62 o                         
  -5   3  23         83.09        106.33         6.84 o                         
  -3   3  23        109.48         98.73         5.89 o                         
  -1   3  23        491.54        482.53         8.63 o                         
   1   3  23         12.68          8.18         6.90 o                         
   3   3  23         13.89         22.82        13.80 o                         
   5   3  23        109.84        123.67         6.55 o                         
  -6   4  23        237.26        232.76         7.44 o                         
  -4   4  23        120.08         89.72         6.85 o                         
  -2   4  23         39.64         50.04         4.88 o                         
   0   4  23        168.40        181.13        14.81 o                         
   2   4  23          6.59          5.90         4.64 o                         
   4   4  23         53.18         46.25         5.58 o                         
  -5   5  23        175.02        160.57        45.82 o                         
  -3   5  23        113.60         88.12         7.07 o                         
  -1   5  23        226.16        245.83         7.83 o                         
   1   5  23         87.48        113.47         6.29 o                         
   3   5  23        221.40        241.33        11.94 o                         
   5   5  23         82.56         84.34        13.10 o                         
  -6   6  23          0.20         -5.90         6.82 o                         
  -4   6  23          3.81          3.70         6.05 o                         
  -2   6  23        124.04        116.39         6.91 o                         
   0   6  23          2.47         -2.31         7.12 o                         
   2   6  23          6.16          7.29         5.78 o                         
   4   6  23        206.75        196.92         7.59 o                         
  -5   7  23          0.05         -6.43         8.14 o                         
  -3   7  23         26.95         33.95         5.59 o                         
  -1   7  23         72.38         86.06         6.22 o                         
   1   7  23         38.66         30.27         5.00 o                         
   3   7  23         22.82         13.23         7.41 o                         
  -4   8  23         93.13        117.58        20.86 o                         
  -2   8  23        107.04        106.33         6.73 o                         
   0   8  23        522.25        524.78        21.86 o                         
   2   8  23         83.76         89.84         7.11 o                         
  -1   9  23         18.01         16.92         5.34 o                         
  -6   0  24          6.11         16.24         5.95 o                         
  -4   0  24         58.73         73.97         6.15 o                         
  -2   0  24          9.97          4.03         6.36 o                         
   0   0  24          2.49         13.80         6.36 o                         
   2   0  24         50.85         49.47         7.13 o                         
   4   0  24          2.15         18.92         9.46 o                         
  -7   1  24         80.25         91.39         5.65 o                         
  -5   1  24         51.67         63.42         6.11 o                         
  -3   1  24         27.30         16.54         4.71 o                         
  -1   1  24          3.10         -5.58         6.03 o                         
   1   1  24         10.64          3.86         5.29 o                         
   3   1  24        149.60        157.13         9.54 o                         
   5   1  24         59.12         61.82        11.48 o                         
  -6   2  24        178.52        183.06         8.75 o                         
  -4   2  24         34.13         35.83         5.62 o                         
  -2   2  24         21.96         19.24         6.14 o                         
   0   2  24        485.58        514.49         9.48 o                         
   2   2  24        642.82        632.03        74.36 o                         
   4   2  24        295.90        275.09        10.47 o                         
  -5   3  24        124.06        106.40         7.51 o                         
  -3   3  24         17.56         19.39         5.18 o                         
  -1   3  24        601.64        621.38        38.69 o                         
   1   3  24          0.12          9.99         5.44 o                         
   3   3  24        191.94        233.78         8.65 o                         
   5   3  24        158.72        176.04        13.34 o                         
  -6   4  24         21.47         39.37         6.07 o                         
  -4   4  24        117.67        118.52        17.83 o                         
  -2   4  24         59.46         76.22         5.43 o                         
   0   4  24        167.45        138.43         7.23 o                         
   2   4  24        239.12        264.96         7.37 o                         
   4   4  24          0.95         -1.03         9.15 o                         
  -5   5  24        189.25        203.80        32.10 o                         
  -3   5  24        139.66        138.69         5.77 o                         
  -1   5  24         46.85         55.78         5.84 o                         
   1   5  24         69.96         79.75        16.98 o                         
   3   5  24         39.91         36.35         5.55 o                         
  -4   6  24         18.24         19.83         6.20 o                         
  -2   6  24          1.57          2.39         4.18 o                         
   0   6  24        818.21        905.08        27.29 o                         
   2   6  24          0.65          4.75         5.81 o                         
  -3   7  24        423.57        437.57        10.08 o                         
  -1   7  24         39.07         41.11         6.80 o                         
   1   7  24          1.24         -6.51         6.51 o                         
   0   8  24        147.46        147.32        11.32 o                         
  -5   1  25          2.64          3.24         4.95 o                         
  -3   1  25          5.31          9.29         6.58 o                         
  -1   1  25         23.39         25.19         5.40 o                         
   1   1  25        230.23        261.05        11.79 o                         
   3   1  25        319.51        319.03         9.59 o                         
  -6   2  25          0.11          0.92         5.51 o                         
  -4   2  25        118.20        112.79         7.51 o                         
  -2   2  25        129.34        142.68         6.30 o                         
   0   2  25         10.20         15.96         5.35 o                         
   2   2  25         37.90         48.75        17.37 o                         
   4   2  25        100.23        103.20         7.75 o                         
  -5   3  25        330.57        346.78         8.85 o                         
  -3   3  25         88.78         94.88         5.42 o                         
  -1   3  25          4.90          9.24         5.58 o                         
   1   3  25          1.64         10.75         5.66 o                         
   3   3  25         10.25         19.88         6.42 o                         
  -4   4  25         14.32          5.77         4.32 o                         
  -2   4  25        200.03        190.06         9.46 o                         
   0   4  25         59.87         57.78         6.55 o                         
   2   4  25         53.46         65.91         7.13 o                         
  -3   5  25          0.54         -1.46         6.80 o                         
  -1   5  25        210.69        229.57         6.54 o                         
   1   5  25          0.26          2.15         6.02 o                         
   3   5  25          0.86         -5.59         5.92 o                         
  -2   6  25         49.26         44.60         5.81 o                         
   0   6  25         11.47          5.38         5.11 o                         
  -1   7  25         28.74         36.10         8.53 o                         
  -4   0  26         46.43         35.07         6.59 o                         
  -2   0  26          0.04          8.84         7.60 o                         
   0   0  26          9.44          3.41         9.30 o                         
   2   0  26        628.35        662.15        16.44 o                         
  -5   1  26        219.97        251.10         7.45 o                         
  -3   1  26          5.86          7.45         5.37 o                         
  -1   1  26        147.49        156.40         6.69 o                         
   1   1  26         67.64         57.21         7.62 o                         
   3   1  26         49.28         57.84        20.55 o                         
  -4   2  26        256.11        248.24        10.85 o                         
  -2   2  26          0.53          5.24         6.11 o                         
   0   2  26        180.91        196.88         7.29 o                         
   2   2  26          1.31         -3.20         5.65 o                         
  -3   3  26         89.96         68.42         7.67 o                         
  -1   3  26          1.52          9.60         6.33 o                         
   1   3  26          4.93          2.55         6.22 o                         
  -4   4  26          0.24         -6.03         6.03 o                         
  -2   4  26          4.73         -1.77         4.68 o                         
   0   4  26        449.01        446.89        29.31 o                         
   2   4  26          1.03          4.98         5.80 o                         
  -1   5  26         13.80         14.68         5.22 o                         
   1   5  26         89.30         81.72        16.44 o                         
  -3   1  27          0.38         -3.02         6.90 o                         
  -1   1  27         48.47         38.16         6.92 o                         
   1   1  27        208.45        209.66         8.99 o                         
  -2   2  27         83.28         94.91         6.52 o                         
   0   2  27         47.89         51.97        32.33 o                         
  -1   3  27          0.09          2.56         5.70 o                         
                                                                                
